# Supplementary material for: Adaptive evolution of proteins in hepatitis B virus during divergence of genotypes
Source: Sci Rep. 2017 May 16;7:1990. doi: 10.1038/s41598-017-02012-8 (PMC5434055; doi:10.1038/s41598-017-02012-8)
Supplement: Supplementary file 2 — Supplementary Tables [file 41598_2017_2012_MOESM2_ESM.xls]

## Sheet: Table S1
Supplementary Tables
Supplementary table S1. Fragmental genotypes of HBV genome sequences
The processes of detemining fragmental genotypes are described in "Materials and Methods" section, following Yang J et al. 2006 and Shi W et al. 2012.
We used two steps to search for pure strains: In step one, all sequence fragments were compared with human + primate HBV consensus sequences, to exclude primate HBVs; in step two, the human HBV were compared with only human HBV consensus and assigned fragmental genotypes.
Accession ID	Fragment_typing(human+primates)	Host	Fragment_typing(human)	Genotype
AB064314	A1-A2-A3-A4-A5-A6-A7-A8-A9-A10-A11-A12-A13	human	A1-A2-A3-A4-A5-A6-A7-A8-A9-A10-A11-A12-A13	A
AB116076	A1-A2-A3-A4-A5-A6-A7-A8-A9-A10-A11-A12-A13	human	A1-A2-A3-A4-A5-A6-A7-A8-A9-A10-A11-A12-A13	A
AB116077	A1-A2-A3-A4-A5-A6-A7-A8-A9-A10-A11-A12-A13	human	A1-A2-A3-A4-A5-A6-A7-A8-A9-A10-A11-A12-A13	A
AB116078	A1-A2-A3-A4-A5-A6-A7-A8-A9-A10-A11-A12-A13	human	A1-A2-A3-A4-A5-A6-A7-A8-A9-A10-A11-A12-A13	A
AB116079	A1-A2-A3-A4-A5-A6-A7-A8-A9-A10-A11-A12-A13	human	A1-A2-A3-A4-A5-A6-A7-A8-A9-A10-A11-A12-A13	A
AB116080	A1-A2-A3-A4-A5-A6-A7-A8-A9-A10-A11-A12-A13	human	A1-A2-A3-A4-A5-A6-A7-A8-A9-A10-A11-A12-A13	A
AB116081	A1-A2-A3-A4-A5-A6-A7-A8-A9-A10-A11-A12-A13	human	A1-A2-A3-A4-A5-A6-A7-A8-A9-A10-A11-A12-A13	A
AB116082	A1-A2-A3-A4-A5-A6-A7-A8-A9-A10-A11-A12-A13	human	A1-A2-A3-A4-A5-A6-A7-A8-A9-A10-A11-A12-A13	A
AB126580	A1-A2-A3-A4-A5-A6-A7-A8-A9-A10-A11-A12-A13	human	A1-A2-A3-A4-A5-A6-A7-A8-A9-A10-A11-A12-A13	A
AB205118	A1-A2-A3-A4-A5-A6-A7-A8-A9-A10-A11-A12-A13	human	A1-A2-A3-A4-A5-A6-A7-A8-A9-A10-A11-A12-A13	A
AB222707	A1-A2-A3-A4-A5-A6-A7-A8-A9-A10-A11-A12-A13	human	A1-A2-A3-A4-A5-A6-A7-A8-A9-A10-A11-A12-A13	A
AB246337	A1-A2-A3-A4-A5-A6-A7-A8-A9-A10-A11-A12-A13	human	A1-A2-A3-A4-A5-A6-A7-A8-A9-A10-A11-A12-A13	A
AB246338	A1-A2-A3-A4-A5-A6-A7-A8-A9-A10-A11-A12-A13	human	A1-A2-A3-A4-A5-A6-A7-A8-A9-A10-A11-A12-A13	A
AB270536	A1-A2-A3-A4-A5-A6-A7-A8-A9-A10-A11-A12-A13	human	A1-A2-A3-A4-A5-A6-A7-A8-A9-A10-A11-A12-A13	A
AB300366	A1-A2-A3-A4-A5-A6-A7-A8-A9-A10-A11-A12-A13	human	A1-A2-A3-A4-A5-A6-A7-A8-A9-A10-A11-A12-A13	A
AB300367	A1-A2-A3-A4-A5-A6-A7-A8-A9-A10-A11-A12-A13	human	A1-A2-A3-A4-A5-A6-A7-A8-A9-A10-A11-A12-A13	A
AB453979	A1-A2-A3-A4-A5-A6-A7-A8-A9-A10-A11-A12-A13	human	A1-A2-A3-A4-A5-A6-A7-A8-A9-A10-A11-A12-A13	A
AB453980	A1-A2-A3-A4-A5-A6-A7-A8-A9-A10-A11-A12-A13	human	A1-A2-A3-A4-A5-A6-A7-A8-A9-A10-A11-A12-A13	A
AB453981	A1-A2-A3-A4-A5-A6-A7-A8-A9-A10-A11-A12-A13	human	A1-A2-A3-A4-A5-A6-A7-A8-A9-A10-A11-A12-A13	A
AB453982	A1-A2-A3-A4-A5-A6-A7-A8-A9-A10-A11-A12-A13	human	A1-A2-A3-A4-A5-A6-A7-A8-A9-A10-A11-A12-A13	A
AB453983	A1-A2-A3-A4-A5-A6-A7-A8-A9-A10-A11-A12-A13	human	A1-A2-A3-A4-A5-A6-A7-A8-A9-A10-A11-A12-A13	A
AB453984	A1-A2-A3-A4-A5-A6-A7-A8-A9-A10-A11-A12-A13	human	A1-A2-A3-A4-A5-A6-A7-A8-A9-A10-A11-A12-A13	A
AB453985	A1-A2-A3-A4-A5-A6-A7-A8-A9-A10-A11-A12-A13	human	A1-A2-A3-A4-A5-A6-A7-A8-A9-A10-A11-A12-A13	A
AB480036	A1-A2-A3-A4-A5-A6-A7-A8-A9-A10-A11-A12-A13	human	A1-A2-A3-A4-A5-A6-A7-A8-A9-A10-A11-A12-A13	A
AB480038	A1-A2-A3-A4-A5-A6-A7-A8-A9-A10-A11-A12-A13	human	A1-A2-A3-A4-A5-A6-A7-A8-A9-A10-A11-A12-A13	A
AB480039	A1-A2-A3-A4-A5-A6-A7-A8-A9-A10-A11-A12-A13	human	A1-A2-A3-A4-A5-A6-A7-A8-A9-A10-A11-A12-A13	A
AB480040	A1-A2-A3-A4-A5-A6-A7-A8-A9-A10-A11-A12-A13	human	A1-A2-A3-A4-A5-A6-A7-A8-A9-A10-A11-A12-A13	A
AB480041	A1-A2-A3-A4-A5-A6-A7-A8-A9-A10-A11-A12-A13	human	A1-A2-A3-A4-A5-A6-A7-A8-A9-A10-A11-A12-A13	A
AB549213	A1-A2-A3-A4-A5-A6-A7-A8-A9-A10-A11-A12-A13	human	A1-A2-A3-A4-A5-A6-A7-A8-A9-A10-A11-A12-A13	A
AB697487	A1-A2-A3-A4-A5-A6-A7-A8-A9-A10-A11-A12-A13	human	A1-A2-A3-A4-A5-A6-A7-A8-A9-A10-A11-A12-A13	A
AB697488	A1-A2-A3-A4-A5-A6-A7-A8-A9-A10-A11-A12-A13	human	A1-A2-A3-A4-A5-A6-A7-A8-A9-A10-A11-A12-A13	A
AB697489	A1-A2-A3-A4-A5-A6-A7-A8-A9-A10-A11-A12-A13	human	A1-A2-A3-A4-A5-A6-A7-A8-A9-A10-A11-A12-A13	A
AB697491	A1-A2-A3-A4-A5-A6-A7-A8-A9-A10-A11-A12-A13	human	A1-A2-A3-A4-A5-A6-A7-A8-A9-A10-A11-A12-A13	A
AB697492	A1-A2-A3-A4-A5-A6-A7-A8-A9-A10-A11-A12-A13	human	A1-A2-A3-A4-A5-A6-A7-A8-A9-A10-A11-A12-A13	A
AB697493	A1-A2-A3-A4-A5-A6-A7-A8-A9-A10-A11-A12-A13	human	A1-A2-A3-A4-A5-A6-A7-A8-A9-A10-A11-A12-A13	A
AB697495	A1-A2-A3-A4-A5-A6-A7-A8-A9-A10-A11-A12-A13	human	A1-A2-A3-A4-A5-A6-A7-A8-A9-A10-A11-A12-A13	A
AB697496	A1-A2-A3-A4-A5-A6-A7-A8-A9-A10-A11-A12-A13	human	A1-A2-A3-A4-A5-A6-A7-A8-A9-A10-A11-A12-A13	A
AB697497	A1-A2-A3-A4-A5-A6-A7-A8-A9-A10-A11-A12-A13	human	A1-A2-A3-A4-A5-A6-A7-A8-A9-A10-A11-A12-A13	A
AB697498	A1-A2-A3-A4-A5-A6-A7-A8-A9-A10-A11-A12-A13	human	A1-A2-A3-A4-A5-A6-A7-A8-A9-A10-A11-A12-A13	A
AB697499	A1-A2-A3-A4-A5-A6-A7-A8-A9-A10-A11-A12-A13	human	A1-A2-A3-A4-A5-A6-A7-A8-A9-A10-A11-A12-A13	A
AB697501	A1-A2-A3-A4-A5-A6-A7-A8-A9-A10-A11-A12-A13	human	A1-A2-A3-A4-A5-A6-A7-A8-A9-A10-A11-A12-A13	A
AB697503	A1-A2-A3-A4-A5-A6-A7-A8-A9-A10-A11-A12-A13	human	A1-A2-A3-A4-A5-A6-A7-A8-A9-A10-A11-A12-A13	A
AB697504	A1-A2-A3-A4-A5-A6-A7-A8-A9-A10-A11-A12-A13	human	A1-A2-A3-A4-A5-A6-A7-A8-A9-A10-A11-A12-A13	A
AB697505	A1-A2-A3-A4-A5-A6-A7-A8-A9-A10-A11-A12-A13	human	A1-A2-A3-A4-A5-A6-A7-A8-A9-A10-A11-A12-A13	A
AB697506	A1-A2-A3-A4-A5-A6-A7-A8-A9-A10-A11-A12-A13	human	A1-A2-A3-A4-A5-A6-A7-A8-A9-A10-A11-A12-A13	A
AB697507	A1-A2-A3-A4-A5-A6-A7-A8-A9-A10-A11-A12-A13	human	A1-A2-A3-A4-A5-A6-A7-A8-A9-A10-A11-A12-A13	A
AB697508	A1-A2-A3-A4-A5-A6-A7-A8-A9-A10-A11-A12-A13	human	A1-A2-A3-A4-A5-A6-A7-A8-A9-A10-A11-A12-A13	A
AB697509	A1-A2-A3-A4-A5-A6-A7-A8-A9-A10-A11-A12-A13	human	A1-A2-A3-A4-A5-A6-A7-A8-A9-A10-A11-A12-A13	A
AB697511	A1-A2-A3-A4-A5-A6-A7-A8-A9-A10-A11-A12-A13	human	A1-A2-A3-A4-A5-A6-A7-A8-A9-A10-A11-A12-A13	A
AB697512	A1-A2-A3-A4-A5-A6-A7-A8-A9-A10-A11-A12-A13	human	A1-A2-A3-A4-A5-A6-A7-A8-A9-A10-A11-A12-A13	A
AB775198	A1-A2-A3-A4-A5-A6-A7-A8-A9-A10-A11-A12-A13	human	A1-A2-A3-A4-A5-A6-A7-A8-A9-A10-A11-A12-A13	A
AB775199	A1-A2-A3-A4-A5-A6-A7-A8-A9-A10-A11-A12-A13	human	A1-A2-A3-A4-A5-A6-A7-A8-A9-A10-A11-A12-A13	A
AB775200	A1-A2-A3-A4-A5-A6-A7-A8-A9-A10-A11-A12-A13	human	A1-A2-A3-A4-A5-A6-A7-A8-A9-A10-A11-A12-A13	A
AB775201	A1-A2-A3-A4-A5-A6-A7-A8-A9-A10-A11-A12-A13	human	A1-A2-A3-A4-A5-A6-A7-A8-A9-A10-A11-A12-A13	A
AB937792	A1-A2-A3-A4-A5-A6-A7-A8-A9-A10-A11-A12-A13	human	A1-A2-A3-A4-A5-A6-A7-A8-A9-A10-A11-A12-A13	A
AB937793	A1-A2-A3-A4-A5-A6-A7-A8-A9-A10-A11-A12-A13	human	A1-A2-A3-A4-A5-A6-A7-A8-A9-A10-A11-A12-A13	A
AB937794	A1-A2-A3-A4-A5-A6-A7-A8-A9-A10-A11-A12-A13	human	A1-A2-A3-A4-A5-A6-A7-A8-A9-A10-A11-A12-A13	A
AB937797	A1-A2-A3-A4-A5-A6-A7-A8-A9-A10-A11-A12-A13	human	A1-A2-A3-A4-A5-A6-A7-A8-A9-A10-A11-A12-A13	A
AB937798	A1-A2-A3-A4-A5-A6-A7-A8-A9-A10-A11-A12-A13	human	A1-A2-A3-A4-A5-A6-A7-A8-A9-A10-A11-A12-A13	A
AF043580	A1-A2-A3-A4-A5-A6-A7-A8-A9-A10-A11-A12-A13	human	A1-A2-A3-A4-A5-A6-A7-A8-A9-A10-A11-A12-A13	A
AF090838	A1-A2-A3-A4-A5-A6-A7-A8-A9-A10-A11-A12-A13	human	A1-A2-A3-A4-A5-A6-A7-A8-A9-A10-A11-A12-A13	A
AF090839	A1-A2-A3-A4-A5-A6-A7-A8-A9-A10-A11-A12-A13	human	A1-A2-A3-A4-A5-A6-A7-A8-A9-A10-A11-A12-A13	A
AF090840	A1-A2-A3-A4-A5-A6-A7-A8-A9-A10-A11-A12-A13	human	A1-A2-A3-A4-A5-A6-A7-A8-A9-A10-A11-A12-A13	A
AF090841	A1-A2-A3-A4-A5-A6-A7-A8-A9-A10-A11-A12-A13	human	A1-A2-A3-A4-A5-A6-A7-A8-A9-A10-A11-A12-A13	A
AF090842	A1-A2-A3-A4-A5-A6-A7-A8-A9-A10-A11-A12-A13	human	A1-A2-A3-A4-A5-A6-A7-A8-A9-A10-A11-A12-A13	A
AF143298	A1-A2-A3-A4-A5-A6-A7-A8-A9-A10-A11-A12-A13	human	A1-A2-A3-A4-A5-A6-A7-A8-A9-A10-A11-A12-A13	A
AF143302	A1-A2-A3-A4-A5-A6-A7-A8-A9-A10-A11-A12-A13	human	A1-A2-A3-A4-A5-A6-A7-A8-A9-A10-A11-A12-A13	A
AF143303	A1-A2-A3-A4-A5-A6-A7-A8-A9-A10-A11-A12-A13	human	A1-A2-A3-A4-A5-A6-A7-A8-A9-A10-A11-A12-A13	A
AF143304	A1-A2-A3-A4-A5-A6-A7-A8-A9-A10-A11-A12-A13	human	A1-A2-A3-A4-A5-A6-A7-A8-A9-A10-A11-A12-A13	A
AF143305	A1-A2-A3-A4-A5-A6-A7-A8-A9-A10-A11-A12-A13	human	A1-A2-A3-A4-A5-A6-A7-A8-A9-A10-A11-A12-A13	A
AF143306	A1-A2-A3-A4-A5-A6-A7-A8-A9-A10-A11-A12-A13	human	A1-A2-A3-A4-A5-A6-A7-A8-A9-A10-A11-A12-A13	A
AF297622	A1-A2-A3-A4-A5-A6-A7-A8-A9-A10-A11-A12-A13	human	A1-A2-A3-A4-A5-A6-A7-A8-A9-A10-A11-A12-A13	A
AF297623	A1-A2-A3-A4-A5-A6-A7-A8-A9-A10-A11-A12-A13	human	A1-A2-A3-A4-A5-A6-A7-A8-A9-A10-A11-A12-A13	A
AF297624	A1-A2-A3-A4-A5-A6-A7-A8-A9-A10-A11-A12-A13	human	A1-A2-A3-A4-A5-A6-A7-A8-A9-A10-A11-A12-A13	A
AF462041	A1-A2-A3-A4-A5-A6-A7-A8-A9-A10-A11-A12-A13	human	A1-A2-A3-A4-A5-A6-A7-A8-A9-A10-A11-A12-A13	A
AF536524	A1-A2-A3-A4-A5-A6-A7-A8-A9-A10-A11-A12-A13	human	A1-A2-A3-A4-A5-A6-A7-A8-A9-A10-A11-A12-A13	A
AF537371	A1-A2-A3-A4-A5-A6-A7-A8-A9-A10-A11-A12-A13	human	A1-A2-A3-A4-A5-A6-A7-A8-A9-A10-A11-A12-A13	A
AF537372	A1-A2-A3-A4-A5-A6-A7-A8-A9-A10-A11-A12-A13	human	A1-A2-A3-A4-A5-A6-A7-A8-A9-A10-A11-A12-A13	A
AJ309369	A1-A2-A3-A4-A5-A6-A7-A8-A9-A10-A11-A12-A13	human	A1-A2-A3-A4-A5-A6-A7-A8-A9-A10-A11-A12-A13	A
AJ309370	A1-A2-A3-A4-A5-A6-A7-A8-A9-A10-A11-A12-A13	human	A1-A2-A3-A4-A5-A6-A7-A8-A9-A10-A11-A12-A13	A
AJ309371	A1-A2-A3-A4-A5-A6-A7-A8-A9-A10-A11-A12-A13	human	A1-A2-A3-A4-A5-A6-A7-A8-A9-A10-A11-A12-A13	A
AJ344115	A1-A2-A3-A4-A5-A6-A7-A8-A9-A10-A11-A12-A13	human	A1-A2-A3-A4-A5-A6-A7-A8-A9-A10-A11-A12-A13	A
AM282986	A1-A2-A3-A4-A5-A6-A7-A8-A9-A10-A11-A12-A13	human	A1-A2-A3-A4-A5-A6-A7-A8-A9-A10-A11-A12-A13	A
AM295795	A1-A2-A3-A4-A5-A6-A7-A8-A9-A10-A11-A12-A13	human	A1-A2-A3-A4-A5-A6-A7-A8-A9-A10-A11-A12-A13	A
AM295797	A1-A2-A3-A4-A5-A6-A7-A8-A9-A10-A11-A12-A13	human	A1-A2-A3-A4-A5-A6-A7-A8-A9-A10-A11-A12-A13	A
AM295800	A1-A2-A3-A4-A5-A6-A7-A8-A9-A10-A11-A12-A13	human	A1-A2-A3-A4-A5-A6-A7-A8-A9-A10-A11-A12-A13	A
AM410963	A1-A2-A3-A4-A5-A6-A7-A8-A9-A10-A11-A12-A13	human	A1-A2-A3-A4-A5-A6-A7-A8-A9-A10-A11-A12-A13	A
AP007263	A1-A2-A3-A4-A5-A6-A7-A8-A9-A10-A11-A12-A13	human	A1-A2-A3-A4-A5-A6-A7-A8-A9-A10-A11-A12-A13	A
AY034878	A1-A2-A3-A4-A5-A6-A7-A8-A9-A10-A11-A12-A13	human	A1-A2-A3-A4-A5-A6-A7-A8-A9-A10-A11-A12-A13	A
AY128092	A1-A2-A3-A4-A5-A6-A7-A8-A9-A10-A11-A12-A13	human	A1-A2-A3-A4-A5-A6-A7-A8-A9-A10-A11-A12-A13	A
AY152726	A1-A2-A3-A4-A5-A6-A7-A8-A9-A10-A11-A12-A13	human	A1-A2-A3-A4-A5-A6-A7-A8-A9-A10-A11-A12-A13	A
AY233280	A1-A2-A3-A4-A5-A6-A7-A8-A9-A10-A11-A12-A13	human	A1-A2-A3-A4-A5-A6-A7-A8-A9-A10-A11-A12-A13	A
AY233286	A1-A2-A3-A4-A5-A6-A7-A8-A9-A10-A11-A12-A13	human	A1-A2-A3-A4-A5-A6-A7-A8-A9-A10-A11-A12-A13	A
AY707087	A1-A2-A3-A4-A5-A6-A7-A8-A9-A10-A11-A12-A13	human	A1-A2-A3-A4-A5-A6-A7-A8-A9-A10-A11-A12-A13	A
AY738139	A1-A2-A3-A4-A5-A6-A7-A8-A9-A10-A11-A12-A13	human	A1-A2-A3-A4-A5-A6-A7-A8-A9-A10-A11-A12-A13	A
AY738140	A1-A2-A3-A4-A5-A6-A7-A8-A9-A10-A11-A12-A13	human	A1-A2-A3-A4-A5-A6-A7-A8-A9-A10-A11-A12-A13	A
AY738141	A1-A2-A3-A4-A5-A6-A7-A8-A9-A10-A11-A12-A13	human	A1-A2-A3-A4-A5-A6-A7-A8-A9-A10-A11-A12-A13	A
AY738142	A1-A2-A3-A4-A5-A6-A7-A8-A9-A10-A11-A12-A13	human	A1-A2-A3-A4-A5-A6-A7-A8-A9-A10-A11-A12-A13	A
AY738143	A1-A2-A3-A4-A5-A6-A7-A8-A9-A10-A11-A12-A13	human	A1-A2-A3-A4-A5-A6-A7-A8-A9-A10-A11-A12-A13	A
AY862867	A1-A2-A3-A4-A5-A6-A7-A8-A9-A10-A11-A12-A13	human	A1-A2-A3-A4-A5-A6-A7-A8-A9-A10-A11-A12-A13	A
AY862868	A1-A2-A3-A4-A5-A6-A7-A8-A9-A10-A11-A12-A13	human	A1-A2-A3-A4-A5-A6-A7-A8-A9-A10-A11-A12-A13	A
AY902775	A1-A2-A3-A4-A5-A6-A7-A8-A9-A10-A11-A12-A13	human	A1-A2-A3-A4-A5-A6-A7-A8-A9-A10-A11-A12-A13	A
DQ020002	A1-A2-A3-A4-A5-A6-A7-A8-A9-A10-A11-A12-A13	human	A1-A2-A3-A4-A5-A6-A7-A8-A9-A10-A11-A12-A13	A
DQ298161	A1-A2-A3-A4-A5-A6-A7-A8-A9-A10-A11-A12-A13	human	A1-A2-A3-A4-A5-A6-A7-A8-A9-A10-A11-A12-A13	A
DQ298162	A1-A2-A3-A4-A5-A6-A7-A8-A9-A10-A11-A12-A13	human	A1-A2-A3-A4-A5-A6-A7-A8-A9-A10-A11-A12-A13	A
DQ298163	A1-A2-A3-A4-A5-A6-A7-A8-A9-A10-A11-A12-A13	human	A1-A2-A3-A4-A5-A6-A7-A8-A9-A10-A11-A12-A13	A
DQ298164	A1-A2-A3-A4-A5-A6-A7-A8-A9-A10-A11-A12-A13	human	A1-A2-A3-A4-A5-A6-A7-A8-A9-A10-A11-A12-A13	A
DQ298165	A1-A2-A3-A4-A5-A6-A7-A8-A9-A10-A11-A12-A13	human	A1-A2-A3-A4-A5-A6-A7-A8-A9-A10-A11-A12-A13	A
DQ788725	A1-A2-A3-A4-A5-A6-A7-A8-A9-A10-A11-A12-A13	human	A1-A2-A3-A4-A5-A6-A7-A8-A9-A10-A11-A12-A13	A
DQ788726	A1-A2-A3-A4-A5-A6-A7-A8-A9-A10-A11-A12-A13	human	A1-A2-A3-A4-A5-A6-A7-A8-A9-A10-A11-A12-A13	A
DQ788727	A1-A2-A3-A4-A5-A6-A7-A8-A9-A10-A11-A12-A13	human	A1-A2-A3-A4-A5-A6-A7-A8-A9-A10-A11-A12-A13	A
DQ788728	A1-A2-A3-A4-A5-A6-A7-A8-A9-A10-A11-A12-A13	human	A1-A2-A3-A4-A5-A6-A7-A8-A9-A10-A11-A12-A13	A
DQ788729	A1-A2-A3-A4-A5-A6-A7-A8-A9-A10-A11-A12-A13	human	A1-A2-A3-A4-A5-A6-A7-A8-A9-A10-A11-A12-A13	A
EF208113	A1-A2-A3-A4-A5-A6-A7-A8-A9-A10-A11-A12-A13	human	A1-A2-A3-A4-A5-A6-A7-A8-A9-A10-A11-A12-A13	A
EF208114	A1-A2-A3-A4-A5-A6-A7-A8-A9-A10-A11-A12-A13	human	A1-A2-A3-A4-A5-A6-A7-A8-A9-A10-A11-A12-A13	A
EF208115	A1-A2-A3-A4-A5-A6-A7-A8-A9-A10-A11-A12-A13	human	A1-A2-A3-A4-A5-A6-A7-A8-A9-A10-A11-A12-A13	A
EU086721	A1-A2-A3-A4-A5-A6-A7-A8-A9-A10-A11-A12-A13	human	A1-A2-A3-A4-A5-A6-A7-A8-A9-A10-A11-A12-A13	A
EU185786	A1-A2-A3-A4-A5-A6-A7-A8-A9-A10-A11-A12-A13	human	A1-A2-A3-A4-A5-A6-A7-A8-A9-A10-A11-A12-A13	A
EU185787	A1-A2-A3-A4-A5-A6-A7-A8-A9-A10-A11-A12-A13	human	A1-A2-A3-A4-A5-A6-A7-A8-A9-A10-A11-A12-A13	A
EU185789	A1-A2-A3-A4-A5-A6-A7-A8-A9-A10-A11-A12-A13	human	A1-A2-A3-A4-A5-A6-A7-A8-A9-A10-A11-A12-A13	A
EU414133	A1-A2-A3-A4-A5-A6-A7-A8-A9-A10-A11-A12-A13	human	A1-A2-A3-A4-A5-A6-A7-A8-A9-A10-A11-A12-A13	A
EU594383	A1-A2-A3-A4-A5-A6-A7-A8-A9-A10-A11-A12-A13	human	A1-A2-A3-A4-A5-A6-A7-A8-A9-A10-A11-A12-A13	A
EU594384	A1-A2-A3-A4-A5-A6-A7-A8-A9-A10-A11-A12-A13	human	A1-A2-A3-A4-A5-A6-A7-A8-A9-A10-A11-A12-A13	A
EU594385	A1-A2-A3-A4-A5-A6-A7-A8-A9-A10-A11-A12-A13	human	A1-A2-A3-A4-A5-A6-A7-A8-A9-A10-A11-A12-A13	A
EU594386	A1-A2-A3-A4-A5-A6-A7-A8-A9-A10-A11-A12-A13	human	A1-A2-A3-A4-A5-A6-A7-A8-A9-A10-A11-A12-A13	A
EU594387	A1-A2-A3-A4-A5-A6-A7-A8-A9-A10-A11-A12-A13	human	A1-A2-A3-A4-A5-A6-A7-A8-A9-A10-A11-A12-A13	A
EU594388	A1-A2-A3-A4-A5-A6-A7-A8-A9-A10-A11-A12-A13	human	A1-A2-A3-A4-A5-A6-A7-A8-A9-A10-A11-A12-A13	A
EU594389	A1-A2-A3-A4-A5-A6-A7-A8-A9-A10-A11-A12-A13	human	A1-A2-A3-A4-A5-A6-A7-A8-A9-A10-A11-A12-A13	A
EU594390	A1-A2-A3-A4-A5-A6-A7-A8-A9-A10-A11-A12-A13	human	A1-A2-A3-A4-A5-A6-A7-A8-A9-A10-A11-A12-A13	A
EU594391	A1-A2-A3-A4-A5-A6-A7-A8-A9-A10-A11-A12-A13	human	A1-A2-A3-A4-A5-A6-A7-A8-A9-A10-A11-A12-A13	A
EU594392	A1-A2-A3-A4-A5-A6-A7-A8-A9-A10-A11-A12-A13	human	A1-A2-A3-A4-A5-A6-A7-A8-A9-A10-A11-A12-A13	A
EU594393	A1-A2-A3-A4-A5-A6-A7-A8-A9-A10-A11-A12-A13	human	A1-A2-A3-A4-A5-A6-A7-A8-A9-A10-A11-A12-A13	A
EU594394	A1-A2-A3-A4-A5-A6-A7-A8-A9-A10-A11-A12-A13	human	A1-A2-A3-A4-A5-A6-A7-A8-A9-A10-A11-A12-A13	A
EU594395	A1-A2-A3-A4-A5-A6-A7-A8-A9-A10-A11-A12-A13	human	A1-A2-A3-A4-A5-A6-A7-A8-A9-A10-A11-A12-A13	A
EU747320	A1-A2-A3-A4-A5-A6-A7-A8-A9-A10-A11-A12-A13	human	A1-A2-A3-A4-A5-A6-A7-A8-A9-A10-A11-A12-A13	A
EU859898	A1-A2-A3-A4-A5-A6-A7-A8-A9-A10-A11-A12-A13	human	A1-A2-A3-A4-A5-A6-A7-A8-A9-A10-A11-A12-A13	A
EU859899	A1-A2-A3-A4-A5-A6-A7-A8-A9-A10-A11-A12-A13	human	A1-A2-A3-A4-A5-A6-A7-A8-A9-A10-A11-A12-A13	A
EU859900	A1-A2-A3-A4-A5-A6-A7-A8-A9-A10-A11-A12-A13	human	A1-A2-A3-A4-A5-A6-A7-A8-A9-A10-A11-A12-A13	A
EU859901	A1-A2-A3-A4-A5-A6-A7-A8-A9-A10-A11-A12-A13	human	A1-A2-A3-A4-A5-A6-A7-A8-A9-A10-A11-A12-A13	A
EU859902	A1-A2-A3-A4-A5-A6-A7-A8-A9-A10-A11-A12-A13	human	A1-A2-A3-A4-A5-A6-A7-A8-A9-A10-A11-A12-A13	A
EU859903	A1-A2-A3-A4-A5-A6-A7-A8-A9-A10-A11-A12-A13	human	A1-A2-A3-A4-A5-A6-A7-A8-A9-A10-A11-A12-A13	A
EU859904	A1-A2-A3-A4-A5-A6-A7-A8-A9-A10-A11-A12-A13	human	A1-A2-A3-A4-A5-A6-A7-A8-A9-A10-A11-A12-A13	A
EU859905	A1-A2-A3-A4-A5-A6-A7-A8-A9-A10-A11-A12-A13	human	A1-A2-A3-A4-A5-A6-A7-A8-A9-A10-A11-A12-A13	A
EU859906	A1-A2-A3-A4-A5-A6-A7-A8-A9-A10-A11-A12-A13	human	A1-A2-A3-A4-A5-A6-A7-A8-A9-A10-A11-A12-A13	A
EU859907	A1-A2-A3-A4-A5-A6-A7-A8-A9-A10-A11-A12-A13	human	A1-A2-A3-A4-A5-A6-A7-A8-A9-A10-A11-A12-A13	A
EU859908	A1-A2-A3-A4-A5-A6-A7-A8-A9-A10-A11-A12-A13	human	A1-A2-A3-A4-A5-A6-A7-A8-A9-A10-A11-A12-A13	A
EU859909	A1-A2-A3-A4-A5-A6-A7-A8-A9-A10-A11-A12-A13	human	A1-A2-A3-A4-A5-A6-A7-A8-A9-A10-A11-A12-A13	A
EU859910	A1-A2-A3-A4-A5-A6-A7-A8-A9-A10-A11-A12-A13	human	A1-A2-A3-A4-A5-A6-A7-A8-A9-A10-A11-A12-A13	A
EU859911	A1-A2-A3-A4-A5-A6-A7-A8-A9-A10-A11-A12-A13	human	A1-A2-A3-A4-A5-A6-A7-A8-A9-A10-A11-A12-A13	A
EU859912	A1-A2-A3-A4-A5-A6-A7-A8-A9-A10-A11-A12-A13	human	A1-A2-A3-A4-A5-A6-A7-A8-A9-A10-A11-A12-A13	A
EU859913	A1-A2-A3-A4-A5-A6-A7-A8-A9-A10-A11-A12-A13	human	A1-A2-A3-A4-A5-A6-A7-A8-A9-A10-A11-A12-A13	A
EU859914	A1-A2-A3-A4-A5-A6-A7-A8-A9-A10-A11-A12-A13	human	A1-A2-A3-A4-A5-A6-A7-A8-A9-A10-A11-A12-A13	A
EU859915	A1-A2-A3-A4-A5-A6-A7-A8-A9-A10-A11-A12-A13	human	A1-A2-A3-A4-A5-A6-A7-A8-A9-A10-A11-A12-A13	A
EU859916	A1-A2-A3-A4-A5-A6-A7-A8-A9-A10-A11-A12-A13	human	A1-A2-A3-A4-A5-A6-A7-A8-A9-A10-A11-A12-A13	A
EU859917	A1-A2-A3-A4-A5-A6-A7-A8-A9-A10-A11-A12-A13	human	A1-A2-A3-A4-A5-A6-A7-A8-A9-A10-A11-A12-A13	A
EU859918	A1-A2-A3-A4-A5-A6-A7-A8-A9-A10-A11-A12-A13	human	A1-A2-A3-A4-A5-A6-A7-A8-A9-A10-A11-A12-A13	A
EU859919	A1-A2-A3-A4-A5-A6-A7-A8-A9-A10-A11-A12-A13	human	A1-A2-A3-A4-A5-A6-A7-A8-A9-A10-A11-A12-A13	A
EU859920	A1-A2-A3-A4-A5-A6-A7-A8-A9-A10-A11-A12-A13	human	A1-A2-A3-A4-A5-A6-A7-A8-A9-A10-A11-A12-A13	A
EU859921	A1-A2-A3-A4-A5-A6-A7-A8-A9-A10-A11-A12-A13	human	A1-A2-A3-A4-A5-A6-A7-A8-A9-A10-A11-A12-A13	A
EU859922	A1-A2-A3-A4-A5-A6-A7-A8-A9-A10-A11-A12-A13	human	A1-A2-A3-A4-A5-A6-A7-A8-A9-A10-A11-A12-A13	A
EU859923	A1-A2-A3-A4-A5-A6-A7-A8-A9-A10-A11-A12-A13	human	A1-A2-A3-A4-A5-A6-A7-A8-A9-A10-A11-A12-A13	A
EU859924	A1-A2-A3-A4-A5-A6-A7-A8-A9-A10-A11-A12-A13	human	A1-A2-A3-A4-A5-A6-A7-A8-A9-A10-A11-A12-A13	A
EU859925	A1-A2-A3-A4-A5-A6-A7-A8-A9-A10-A11-A12-A13	human	A1-A2-A3-A4-A5-A6-A7-A8-A9-A10-A11-A12-A13	A
EU859926	A1-A2-A3-A4-A5-A6-A7-A8-A9-A10-A11-A12-A13	human	A1-A2-A3-A4-A5-A6-A7-A8-A9-A10-A11-A12-A13	A
EU859927	A1-A2-A3-A4-A5-A6-A7-A8-A9-A10-A11-A12-A13	human	A1-A2-A3-A4-A5-A6-A7-A8-A9-A10-A11-A12-A13	A
EU859928	A1-A2-A3-A4-A5-A6-A7-A8-A9-A10-A11-A12-A13	human	A1-A2-A3-A4-A5-A6-A7-A8-A9-A10-A11-A12-A13	A
EU859929	A1-A2-A3-A4-A5-A6-A7-A8-A9-A10-A11-A12-A13	human	A1-A2-A3-A4-A5-A6-A7-A8-A9-A10-A11-A12-A13	A
EU859930	A1-A2-A3-A4-A5-A6-A7-A8-A9-A10-A11-A12-A13	human	A1-A2-A3-A4-A5-A6-A7-A8-A9-A10-A11-A12-A13	A
EU859931	A1-A2-A3-A4-A5-A6-A7-A8-A9-A10-A11-A12-A13	human	A1-A2-A3-A4-A5-A6-A7-A8-A9-A10-A11-A12-A13	A
EU859932	A1-A2-A3-A4-A5-A6-A7-A8-A9-A10-A11-A12-A13	human	A1-A2-A3-A4-A5-A6-A7-A8-A9-A10-A11-A12-A13	A
EU859933	A1-A2-A3-A4-A5-A6-A7-A8-A9-A10-A11-A12-A13	human	A1-A2-A3-A4-A5-A6-A7-A8-A9-A10-A11-A12-A13	A
EU859934	A1-A2-A3-A4-A5-A6-A7-A8-A9-A10-A11-A12-A13	human	A1-A2-A3-A4-A5-A6-A7-A8-A9-A10-A11-A12-A13	A
EU859935	A1-A2-A3-A4-A5-A6-A7-A8-A9-A10-A11-A12-A13	human	A1-A2-A3-A4-A5-A6-A7-A8-A9-A10-A11-A12-A13	A
EU859936	A1-A2-A3-A4-A5-A6-A7-A8-A9-A10-A11-A12-A13	human	A1-A2-A3-A4-A5-A6-A7-A8-A9-A10-A11-A12-A13	A
EU859937	A1-A2-A3-A4-A5-A6-A7-A8-A9-A10-A11-A12-A13	human	A1-A2-A3-A4-A5-A6-A7-A8-A9-A10-A11-A12-A13	A
EU859938	A1-A2-A3-A4-A5-A6-A7-A8-A9-A10-A11-A12-A13	human	A1-A2-A3-A4-A5-A6-A7-A8-A9-A10-A11-A12-A13	A
EU859939	A1-A2-A3-A4-A5-A6-A7-A8-A9-A10-A11-A12-A13	human	A1-A2-A3-A4-A5-A6-A7-A8-A9-A10-A11-A12-A13	A
EU859940	A1-A2-A3-A4-A5-A6-A7-A8-A9-A10-A11-A12-A13	human	A1-A2-A3-A4-A5-A6-A7-A8-A9-A10-A11-A12-A13	A
EU859941	A1-A2-A3-A4-A5-A6-A7-A8-A9-A10-A11-A12-A13	human	A1-A2-A3-A4-A5-A6-A7-A8-A9-A10-A11-A12-A13	A
EU859942	A1-A2-A3-A4-A5-A6-A7-A8-A9-A10-A11-A12-A13	human	A1-A2-A3-A4-A5-A6-A7-A8-A9-A10-A11-A12-A13	A
EU859943	A1-A2-A3-A4-A5-A6-A7-A8-A9-A10-A11-A12-A13	human	A1-A2-A3-A4-A5-A6-A7-A8-A9-A10-A11-A12-A13	A
EU859944	A1-A2-A3-A4-A5-A6-A7-A8-A9-A10-A11-A12-A13	human	A1-A2-A3-A4-A5-A6-A7-A8-A9-A10-A11-A12-A13	A
EU859945	A1-A2-A3-A4-A5-A6-A7-A8-A9-A10-A11-A12-A13	human	A1-A2-A3-A4-A5-A6-A7-A8-A9-A10-A11-A12-A13	A
EU859946	A1-A2-A3-A4-A5-A6-A7-A8-A9-A10-A11-A12-A13	human	A1-A2-A3-A4-A5-A6-A7-A8-A9-A10-A11-A12-A13	A
EU859947	A1-A2-A3-A4-A5-A6-A7-A8-A9-A10-A11-A12-A13	human	A1-A2-A3-A4-A5-A6-A7-A8-A9-A10-A11-A12-A13	A
EU859948	A1-A2-A3-A4-A5-A6-A7-A8-A9-A10-A11-A12-A13	human	A1-A2-A3-A4-A5-A6-A7-A8-A9-A10-A11-A12-A13	A
EU859949	A1-A2-A3-A4-A5-A6-A7-A8-A9-A10-A11-A12-A13	human	A1-A2-A3-A4-A5-A6-A7-A8-A9-A10-A11-A12-A13	A
EU859950	A1-A2-A3-A4-A5-A6-A7-A8-A9-A10-A11-A12-A13	human	A1-A2-A3-A4-A5-A6-A7-A8-A9-A10-A11-A12-A13	A
EU859951	A1-A2-A3-A4-A5-A6-A7-A8-A9-A10-A11-A12-A13	human	A1-A2-A3-A4-A5-A6-A7-A8-A9-A10-A11-A12-A13	A
EU859953	A1-A2-A3-A4-A5-A6-A7-A8-A9-A10-A11-A12-A13	human	A1-A2-A3-A4-A5-A6-A7-A8-A9-A10-A11-A12-A13	A
EU859954	A1-A2-A3-A4-A5-A6-A7-A8-A9-A10-A11-A12-A13	human	A1-A2-A3-A4-A5-A6-A7-A8-A9-A10-A11-A12-A13	A
EU859955	A1-A2-A3-A4-A5-A6-A7-A8-A9-A10-A11-A12-A13	human	A1-A2-A3-A4-A5-A6-A7-A8-A9-A10-A11-A12-A13	A
EU859956	A1-A2-A3-A4-A5-A6-A7-A8-A9-A10-A11-A12-A13	human	A1-A2-A3-A4-A5-A6-A7-A8-A9-A10-A11-A12-A13	A
FJ349222	A1-A2-A3-A4-A5-A6-A7-A8-A9-A10-A11-A12-A13	human	A1-A2-A3-A4-A5-A6-A7-A8-A9-A10-A11-A12-A13	A
FJ349224	A1-A2-A3-A4-A5-A6-A7-A8-A9-A10-A11-A12-A13	human	A1-A2-A3-A4-A5-A6-A7-A8-A9-A10-A11-A12-A13	A
FJ692556	A1-A2-A3-A4-A5-A6-A7-A8-A9-A10-A11-A12-A13	human	A1-A2-A3-A4-A5-A6-A7-A8-A9-A10-A11-A12-A13	A
FJ692596	A1-A2-A3-A4-A5-A6-A7-A8-A9-A10-A11-A12-A13	human	A1-A2-A3-A4-A5-A6-A7-A8-A9-A10-A11-A12-A13	A
FJ692601	A1-A2-A3-A4-A5-A6-A7-A8-A9-A10-A11-A12-A13	human	A1-A2-A3-A4-A5-A6-A7-A8-A9-A10-A11-A12-A13	A
FJ692607	A1-A2-A3-A4-A5-A6-A7-A8-A9-A10-A11-A12-A13	human	A1-A2-A3-A4-A5-A6-A7-A8-A9-A10-A11-A12-A13	A
FJ692613	A1-A2-A3-A4-A5-A6-A7-A8-A9-A10-A11-A12-A13	human	A1-A2-A3-A4-A5-A6-A7-A8-A9-A10-A11-A12-A13	A
FN545831	A1-A2-A3-A4-A5-A6-A7-A8-A9-A10-A11-A12-A13	human	A1-A2-A3-A4-A5-A6-A7-A8-A9-A10-A11-A12-A13	A
GQ184323	A1-A2-A3-A4-A5-A6-A7-A8-A9-A10-A11-A12-A13	human	A1-A2-A3-A4-A5-A6-A7-A8-A9-A10-A11-A12-A13	A
GQ184324	A1-A2-A3-A4-A5-A6-A7-A8-A9-A10-A11-A12-A13	human	A1-A2-A3-A4-A5-A6-A7-A8-A9-A10-A11-A12-A13	A
GQ414522	A1-A2-A3-A4-A5-A6-A7-A8-A9-A10-A11-A12-A13	human	A1-A2-A3-A4-A5-A6-A7-A8-A9-A10-A11-A12-A13	A
GQ477460	A1-A2-A3-A4-A5-A6-A7-A8-A9-A10-A11-A12-A13	human	A1-A2-A3-A4-A5-A6-A7-A8-A9-A10-A11-A12-A13	A
GQ477461	A1-A2-A3-A4-A5-A6-A7-A8-A9-A10-A11-A12-A13	human	A1-A2-A3-A4-A5-A6-A7-A8-A9-A10-A11-A12-A13	A
GQ477462	A1-A2-A3-A4-A5-A6-A7-A8-A9-A10-A11-A12-A13	human	A1-A2-A3-A4-A5-A6-A7-A8-A9-A10-A11-A12-A13	A
GQ477463	A1-A2-A3-A4-A5-A6-A7-A8-A9-A10-A11-A12-A13	human	A1-A2-A3-A4-A5-A6-A7-A8-A9-A10-A11-A12-A13	A
GQ477464	A1-A2-A3-A4-A5-A6-A7-A8-A9-A10-A11-A12-A13	human	A1-A2-A3-A4-A5-A6-A7-A8-A9-A10-A11-A12-A13	A
GQ477465	A1-A2-A3-A4-A5-A6-A7-A8-A9-A10-A11-A12-A13	human	A1-A2-A3-A4-A5-A6-A7-A8-A9-A10-A11-A12-A13	A
GQ477466	A1-A2-A3-A4-A5-A6-A7-A8-A9-A10-A11-A12-A13	human	A1-A2-A3-A4-A5-A6-A7-A8-A9-A10-A11-A12-A13	A
GQ477467	A1-A2-A3-A4-A5-A6-A7-A8-A9-A10-A11-A12-A13	human	A1-A2-A3-A4-A5-A6-A7-A8-A9-A10-A11-A12-A13	A
GQ477468	A1-A2-A3-A4-A5-A6-A7-A8-A9-A10-A11-A12-A13	human	A1-A2-A3-A4-A5-A6-A7-A8-A9-A10-A11-A12-A13	A
GQ477469	A1-A2-A3-A4-A5-A6-A7-A8-A9-A10-A11-A12-A13	human	A1-A2-A3-A4-A5-A6-A7-A8-A9-A10-A11-A12-A13	A
GQ477470	A1-A2-A3-A4-A5-A6-A7-A8-A9-A10-A11-A12-A13	human	A1-A2-A3-A4-A5-A6-A7-A8-A9-A10-A11-A12-A13	A
GQ477471	A1-A2-A3-A4-A5-A6-A7-A8-A9-A10-A11-A12-A13	human	A1-A2-A3-A4-A5-A6-A7-A8-A9-A10-A11-A12-A13	A
GQ477472	A1-A2-A3-A4-A5-A6-A7-A8-A9-A10-A11-A12-A13	human	A1-A2-A3-A4-A5-A6-A7-A8-A9-A10-A11-A12-A13	A
GQ477473	A1-A2-A3-A4-A5-A6-A7-A8-A9-A10-A11-A12-A13	human	A1-A2-A3-A4-A5-A6-A7-A8-A9-A10-A11-A12-A13	A
GQ477474	A1-A2-A3-A4-A5-A6-A7-A8-A9-A10-A11-A12-A13	human	A1-A2-A3-A4-A5-A6-A7-A8-A9-A10-A11-A12-A13	A
GQ477475	A1-A2-A3-A4-A5-A6-A7-A8-A9-A10-A11-A12-A13	human	A1-A2-A3-A4-A5-A6-A7-A8-A9-A10-A11-A12-A13	A
GQ477476	A1-A2-A3-A4-A5-A6-A7-A8-A9-A10-A11-A12-A13	human	A1-A2-A3-A4-A5-A6-A7-A8-A9-A10-A11-A12-A13	A
GQ477477	A1-A2-A3-A4-A5-A6-A7-A8-A9-A10-A11-A12-A13	human	A1-A2-A3-A4-A5-A6-A7-A8-A9-A10-A11-A12-A13	A
GQ477478	A1-A2-A3-A4-A5-A6-A7-A8-A9-A10-A11-A12-A13	human	A1-A2-A3-A4-A5-A6-A7-A8-A9-A10-A11-A12-A13	A
GQ477480	A1-A2-A3-A4-A5-A6-A7-A8-A9-A10-A11-A12-A13	human	A1-A2-A3-A4-A5-A6-A7-A8-A9-A10-A11-A12-A13	A
GQ477481	A1-A2-A3-A4-A5-A6-A7-A8-A9-A10-A11-A12-A13	human	A1-A2-A3-A4-A5-A6-A7-A8-A9-A10-A11-A12-A13	A
GQ477482	A1-A2-A3-A4-A5-A6-A7-A8-A9-A10-A11-A12-A13	human	A1-A2-A3-A4-A5-A6-A7-A8-A9-A10-A11-A12-A13	A
GQ477483	A1-A2-A3-A4-A5-A6-A7-A8-A9-A10-A11-A12-A13	human	A1-A2-A3-A4-A5-A6-A7-A8-A9-A10-A11-A12-A13	A
GQ477484	A1-A2-A3-A4-A5-A6-A7-A8-A9-A10-A11-A12-A13	human	A1-A2-A3-A4-A5-A6-A7-A8-A9-A10-A11-A12-A13	A
GQ477485	A1-A2-A3-A4-A5-A6-A7-A8-A9-A10-A11-A12-A13	human	A1-A2-A3-A4-A5-A6-A7-A8-A9-A10-A11-A12-A13	A
GQ477486	A1-A2-A3-A4-A5-A6-A7-A8-A9-A10-A11-A12-A13	human	A1-A2-A3-A4-A5-A6-A7-A8-A9-A10-A11-A12-A13	A
GQ477487	A1-A2-A3-A4-A5-A6-A7-A8-A9-A10-A11-A12-A13	human	A1-A2-A3-A4-A5-A6-A7-A8-A9-A10-A11-A12-A13	A
GQ477488	A1-A2-A3-A4-A5-A6-A7-A8-A9-A10-A11-A12-A13	human	A1-A2-A3-A4-A5-A6-A7-A8-A9-A10-A11-A12-A13	A
GQ477489	A1-A2-A3-A4-A5-A6-A7-A8-A9-A10-A11-A12-A13	human	A1-A2-A3-A4-A5-A6-A7-A8-A9-A10-A11-A12-A13	A
GQ477490	A1-A2-A3-A4-A5-A6-A7-A8-A9-A10-A11-A12-A13	human	A1-A2-A3-A4-A5-A6-A7-A8-A9-A10-A11-A12-A13	A
GQ477491	A1-A2-A3-A4-A5-A6-A7-A8-A9-A10-A11-A12-A13	human	A1-A2-A3-A4-A5-A6-A7-A8-A9-A10-A11-A12-A13	A
GQ477492	A1-A2-A3-A4-A5-A6-A7-A8-A9-A10-A11-A12-A13	human	A1-A2-A3-A4-A5-A6-A7-A8-A9-A10-A11-A12-A13	A
GQ477493	A1-A2-A3-A4-A5-A6-A7-A8-A9-A10-A11-A12-A13	human	A1-A2-A3-A4-A5-A6-A7-A8-A9-A10-A11-A12-A13	A
GQ477494	A1-A2-A3-A4-A5-A6-A7-A8-A9-A10-A11-A12-A13	human	A1-A2-A3-A4-A5-A6-A7-A8-A9-A10-A11-A12-A13	A
GQ477495	A1-A2-A3-A4-A5-A6-A7-A8-A9-A10-A11-A12-A13	human	A1-A2-A3-A4-A5-A6-A7-A8-A9-A10-A11-A12-A13	A
GQ477496	A1-A2-A3-A4-A5-A6-A7-A8-A9-A10-A11-A12-A13	human	A1-A2-A3-A4-A5-A6-A7-A8-A9-A10-A11-A12-A13	A
GQ477497	A1-A2-A3-A4-A5-A6-A7-A8-A9-A10-A11-A12-A13	human	A1-A2-A3-A4-A5-A6-A7-A8-A9-A10-A11-A12-A13	A
GQ477498	A1-A2-A3-A4-A5-A6-A7-A8-A9-A10-A11-A12-A13	human	A1-A2-A3-A4-A5-A6-A7-A8-A9-A10-A11-A12-A13	A
GQ477499	A1-A2-A3-A4-A5-A6-A7-A8-A9-A10-A11-A12-A13	human	A1-A2-A3-A4-A5-A6-A7-A8-A9-A10-A11-A12-A13	A
GQ477500	A1-A2-A3-A4-A5-A6-A7-A8-A9-A10-A11-A12-A13	human	A1-A2-A3-A4-A5-A6-A7-A8-A9-A10-A11-A12-A13	A
GQ477501	A1-A2-A3-A4-A5-A6-A7-A8-A9-A10-A11-A12-A13	human	A1-A2-A3-A4-A5-A6-A7-A8-A9-A10-A11-A12-A13	A
GQ477502	A1-A2-A3-A4-A5-A6-A7-A8-A9-A10-A11-A12-A13	human	A1-A2-A3-A4-A5-A6-A7-A8-A9-A10-A11-A12-A13	A
GQ477503	A1-A2-A3-A4-A5-A6-A7-A8-A9-A10-A11-A12-A13	human	A1-A2-A3-A4-A5-A6-A7-A8-A9-A10-A11-A12-A13	A
GQ477504	A1-A2-A3-A4-A5-A6-A7-A8-A9-A10-A11-A12-A13	human	A1-A2-A3-A4-A5-A6-A7-A8-A9-A10-A11-A12-A13	A
GU563546	A1-A2-A3-A4-A5-A6-A7-A8-A9-A10-A11-A12-A13	human	A1-A2-A3-A4-A5-A6-A7-A8-A9-A10-A11-A12-A13	A
GU563550	A1-A2-A3-A4-A5-A6-A7-A8-A9-A10-A11-A12-A13	human	A1-A2-A3-A4-A5-A6-A7-A8-A9-A10-A11-A12-A13	A
GU563551	A1-A2-A3-A4-A5-A6-A7-A8-A9-A10-A11-A12-A13	human	A1-A2-A3-A4-A5-A6-A7-A8-A9-A10-A11-A12-A13	A
GU563553	A1-A2-A3-A4-A5-A6-A7-A8-A9-A10-A11-A12-A13	human	A1-A2-A3-A4-A5-A6-A7-A8-A9-A10-A11-A12-A13	A
GU563554	A1-A2-A3-A4-A5-A6-A7-A8-A9-A10-A11-A12-A13	human	A1-A2-A3-A4-A5-A6-A7-A8-A9-A10-A11-A12-A13	A
GU563555	A1-A2-A3-A4-A5-A6-A7-A8-A9-A10-A11-A12-A13	human	A1-A2-A3-A4-A5-A6-A7-A8-A9-A10-A11-A12-A13	A
GU563557	A1-A2-A3-A4-A5-A6-A7-A8-A9-A10-A11-A12-A13	human	A1-A2-A3-A4-A5-A6-A7-A8-A9-A10-A11-A12-A13	A
GU563558	A1-A2-A3-A4-A5-A6-A7-A8-A9-A10-A11-A12-A13	human	A1-A2-A3-A4-A5-A6-A7-A8-A9-A10-A11-A12-A13	A
GU563562	A1-A2-A3-A4-A5-A6-A7-A8-A9-A10-A11-A12-A13	human	A1-A2-A3-A4-A5-A6-A7-A8-A9-A10-A11-A12-A13	A
HE576988	A1-A2-A3-A4-A5-A6-A7-A8-A9-A10-A11-A12-A13	human	A1-A2-A3-A4-A5-A6-A7-A8-A9-A10-A11-A12-A13	A
HE576989	A1-A2-A3-A4-A5-A6-A7-A8-A9-A10-A11-A12-A13	human	A1-A2-A3-A4-A5-A6-A7-A8-A9-A10-A11-A12-A13	A
HE974364	A1-A2-A3-A4-A5-A6-A7-A8-A9-A10-A11-A12-A13	human	A1-A2-A3-A4-A5-A6-A7-A8-A9-A10-A11-A12-A13	A
HE974367	A1-A2-A3-A4-A5-A6-A7-A8-A9-A10-A11-A12-A13	human	A1-A2-A3-A4-A5-A6-A7-A8-A9-A10-A11-A12-A13	A
HE974371	A1-A2-A3-A4-A5-A6-A7-A8-A9-A10-A11-A12-A13	human	A1-A2-A3-A4-A5-A6-A7-A8-A9-A10-A11-A12-A13	A
HE974374	A1-A2-A3-A4-A5-A6-A7-A8-A9-A10-A11-A12-A13	human	A1-A2-A3-A4-A5-A6-A7-A8-A9-A10-A11-A12-A13	A
HE974376	A1-A2-A3-A4-A5-A6-A7-A8-A9-A10-A11-A12-A13	human	A1-A2-A3-A4-A5-A6-A7-A8-A9-A10-A11-A12-A13	A
HE974383	A1-A2-A3-A4-A5-A6-A7-A8-A9-A10-A11-A12-A13	human	A1-A2-A3-A4-A5-A6-A7-A8-A9-A10-A11-A12-A13	A
HM363612	A1-A2-A3-A4-A5-A6-A7-A8-A9-A10-A11-A12-A13	human	A1-A2-A3-A4-A5-A6-A7-A8-A9-A10-A11-A12-A13	A
JQ687529	A1-A2-A3-A4-A5-A6-A7-A8-A9-A10-A11-A12-A13	human	A1-A2-A3-A4-A5-A6-A7-A8-A9-A10-A11-A12-A13	A
JQ687533	A1-A2-A3-A4-A5-A6-A7-A8-A9-A10-A11-A12-A13	human	A1-A2-A3-A4-A5-A6-A7-A8-A9-A10-A11-A12-A13	A
JX096952	A1-A2-A3-A4-A5-A6-A7-A8-A9-A10-A11-A12-A13	human	A1-A2-A3-A4-A5-A6-A7-A8-A9-A10-A11-A12-A13	A
JX096953	A1-A2-A3-A4-A5-A6-A7-A8-A9-A10-A11-A12-A13	human	A1-A2-A3-A4-A5-A6-A7-A8-A9-A10-A11-A12-A13	A
JX507080	A1-A2-A3-A4-A5-A6-A7-A8-A9-A10-A11-A12-A13	human	A1-A2-A3-A4-A5-A6-A7-A8-A9-A10-A11-A12-A13	A
KC836877	A1-A2-A3-A4-A5-A6-A7-A8-A9-A10-A11-A12-A13	human	A1-A2-A3-A4-A5-A6-A7-A8-A9-A10-A11-A12-A13	A
KC836878	A1-A2-A3-A4-A5-A6-A7-A8-A9-A10-A11-A12-A13	human	A1-A2-A3-A4-A5-A6-A7-A8-A9-A10-A11-A12-A13	A
KC836879	A1-A2-A3-A4-A5-A6-A7-A8-A9-A10-A11-A12-A13	human	A1-A2-A3-A4-A5-A6-A7-A8-A9-A10-A11-A12-A13	A
KC836880	A1-A2-A3-A4-A5-A6-A7-A8-A9-A10-A11-A12-A13	human	A1-A2-A3-A4-A5-A6-A7-A8-A9-A10-A11-A12-A13	A
KC836881	A1-A2-A3-A4-A5-A6-A7-A8-A9-A10-A11-A12-A13	human	A1-A2-A3-A4-A5-A6-A7-A8-A9-A10-A11-A12-A13	A
KC875260	A1-A2-A3-A4-A5-A6-A7-A8-A9-A10-A11-A12-A13	human	A1-A2-A3-A4-A5-A6-A7-A8-A9-A10-A11-A12-A13	A
KF214661	A1-A2-A3-A4-A5-A6-A7-A8-A9-A10-A11-A12-A13	human	A1-A2-A3-A4-A5-A6-A7-A8-A9-A10-A11-A12-A13	A
KF779210	A1-A2-A3-A4-A5-A6-A7-A8-A9-A10-A11-A12-A13	human	A1-A2-A3-A4-A5-A6-A7-A8-A9-A10-A11-A12-A13	A
KF779211	A1-A2-A3-A4-A5-A6-A7-A8-A9-A10-A11-A12-A13	human	A1-A2-A3-A4-A5-A6-A7-A8-A9-A10-A11-A12-A13	A
KF779213	A1-A2-A3-A4-A5-A6-A7-A8-A9-A10-A11-A12-A13	human	A1-A2-A3-A4-A5-A6-A7-A8-A9-A10-A11-A12-A13	A
KF779215	A1-A2-A3-A4-A5-A6-A7-A8-A9-A10-A11-A12-A13	human	A1-A2-A3-A4-A5-A6-A7-A8-A9-A10-A11-A12-A13	A
KF779221	A1-A2-A3-A4-A5-A6-A7-A8-A9-A10-A11-A12-A13	human	A1-A2-A3-A4-A5-A6-A7-A8-A9-A10-A11-A12-A13	A
KF779227	A1-A2-A3-A4-A5-A6-A7-A8-A9-A10-A11-A12-A13	human	A1-A2-A3-A4-A5-A6-A7-A8-A9-A10-A11-A12-A13	A
KF779231	A1-A2-A3-A4-A5-A6-A7-A8-A9-A10-A11-A12-A13	human	A1-A2-A3-A4-A5-A6-A7-A8-A9-A10-A11-A12-A13	A
KF779232	A1-A2-A3-A4-A5-A6-A7-A8-A9-A10-A11-A12-A13	human	A1-A2-A3-A4-A5-A6-A7-A8-A9-A10-A11-A12-A13	A
KF779234	A1-A2-A3-A4-A5-A6-A7-A8-A9-A10-A11-A12-A13	human	A1-A2-A3-A4-A5-A6-A7-A8-A9-A10-A11-A12-A13	A
KF779238	A1-A2-A3-A4-A5-A6-A7-A8-A9-A10-A11-A12-A13	human	A1-A2-A3-A4-A5-A6-A7-A8-A9-A10-A11-A12-A13	A
KF779239	A1-A2-A3-A4-A5-A6-A7-A8-A9-A10-A11-A12-A13	human	A1-A2-A3-A4-A5-A6-A7-A8-A9-A10-A11-A12-A13	A
KF779240	A1-A2-A3-A4-A5-A6-A7-A8-A9-A10-A11-A12-A13	human	A1-A2-A3-A4-A5-A6-A7-A8-A9-A10-A11-A12-A13	A
KF779243	A1-A2-A3-A4-A5-A6-A7-A8-A9-A10-A11-A12-A13	human	A1-A2-A3-A4-A5-A6-A7-A8-A9-A10-A11-A12-A13	A
KF779244	A1-A2-A3-A4-A5-A6-A7-A8-A9-A10-A11-A12-A13	human	A1-A2-A3-A4-A5-A6-A7-A8-A9-A10-A11-A12-A13	A
KF779245	A1-A2-A3-A4-A5-A6-A7-A8-A9-A10-A11-A12-A13	human	A1-A2-A3-A4-A5-A6-A7-A8-A9-A10-A11-A12-A13	A
KF779246	A1-A2-A3-A4-A5-A6-A7-A8-A9-A10-A11-A12-A13	human	A1-A2-A3-A4-A5-A6-A7-A8-A9-A10-A11-A12-A13	A
KF779247	A1-A2-A3-A4-A5-A6-A7-A8-A9-A10-A11-A12-A13	human	A1-A2-A3-A4-A5-A6-A7-A8-A9-A10-A11-A12-A13	A
KF779248	A1-A2-A3-A4-A5-A6-A7-A8-A9-A10-A11-A12-A13	human	A1-A2-A3-A4-A5-A6-A7-A8-A9-A10-A11-A12-A13	A
KF779249	A1-A2-A3-A4-A5-A6-A7-A8-A9-A10-A11-A12-A13	human	A1-A2-A3-A4-A5-A6-A7-A8-A9-A10-A11-A12-A13	A
KF779251	A1-A2-A3-A4-A5-A6-A7-A8-A9-A10-A11-A12-A13	human	A1-A2-A3-A4-A5-A6-A7-A8-A9-A10-A11-A12-A13	A
KF779252	A1-A2-A3-A4-A5-A6-A7-A8-A9-A10-A11-A12-A13	human	A1-A2-A3-A4-A5-A6-A7-A8-A9-A10-A11-A12-A13	A
KF779253	A1-A2-A3-A4-A5-A6-A7-A8-A9-A10-A11-A12-A13	human	A1-A2-A3-A4-A5-A6-A7-A8-A9-A10-A11-A12-A13	A
KF779254	A1-A2-A3-A4-A5-A6-A7-A8-A9-A10-A11-A12-A13	human	A1-A2-A3-A4-A5-A6-A7-A8-A9-A10-A11-A12-A13	A
KF779255	A1-A2-A3-A4-A5-A6-A7-A8-A9-A10-A11-A12-A13	human	A1-A2-A3-A4-A5-A6-A7-A8-A9-A10-A11-A12-A13	A
KF779256	A1-A2-A3-A4-A5-A6-A7-A8-A9-A10-A11-A12-A13	human	A1-A2-A3-A4-A5-A6-A7-A8-A9-A10-A11-A12-A13	A
KF779257	A1-A2-A3-A4-A5-A6-A7-A8-A9-A10-A11-A12-A13	human	A1-A2-A3-A4-A5-A6-A7-A8-A9-A10-A11-A12-A13	A
KF779258	A1-A2-A3-A4-A5-A6-A7-A8-A9-A10-A11-A12-A13	human	A1-A2-A3-A4-A5-A6-A7-A8-A9-A10-A11-A12-A13	A
KF779259	A1-A2-A3-A4-A5-A6-A7-A8-A9-A10-A11-A12-A13	human	A1-A2-A3-A4-A5-A6-A7-A8-A9-A10-A11-A12-A13	A
KF779260	A1-A2-A3-A4-A5-A6-A7-A8-A9-A10-A11-A12-A13	human	A1-A2-A3-A4-A5-A6-A7-A8-A9-A10-A11-A12-A13	A
KF779261	A1-A2-A3-A4-A5-A6-A7-A8-A9-A10-A11-A12-A13	human	A1-A2-A3-A4-A5-A6-A7-A8-A9-A10-A11-A12-A13	A
KF779262	A1-A2-A3-A4-A5-A6-A7-A8-A9-A10-A11-A12-A13	human	A1-A2-A3-A4-A5-A6-A7-A8-A9-A10-A11-A12-A13	A
KF779263	A1-A2-A3-A4-A5-A6-A7-A8-A9-A10-A11-A12-A13	human	A1-A2-A3-A4-A5-A6-A7-A8-A9-A10-A11-A12-A13	A
KF779264	A1-A2-A3-A4-A5-A6-A7-A8-A9-A10-A11-A12-A13	human	A1-A2-A3-A4-A5-A6-A7-A8-A9-A10-A11-A12-A13	A
KF779265	A1-A2-A3-A4-A5-A6-A7-A8-A9-A10-A11-A12-A13	human	A1-A2-A3-A4-A5-A6-A7-A8-A9-A10-A11-A12-A13	A
KF779266	A1-A2-A3-A4-A5-A6-A7-A8-A9-A10-A11-A12-A13	human	A1-A2-A3-A4-A5-A6-A7-A8-A9-A10-A11-A12-A13	A
KF779268	A1-A2-A3-A4-A5-A6-A7-A8-A9-A10-A11-A12-A13	human	A1-A2-A3-A4-A5-A6-A7-A8-A9-A10-A11-A12-A13	A
KF779269	A1-A2-A3-A4-A5-A6-A7-A8-A9-A10-A11-A12-A13	human	A1-A2-A3-A4-A5-A6-A7-A8-A9-A10-A11-A12-A13	A
KF779270	A1-A2-A3-A4-A5-A6-A7-A8-A9-A10-A11-A12-A13	human	A1-A2-A3-A4-A5-A6-A7-A8-A9-A10-A11-A12-A13	A
KF779271	A1-A2-A3-A4-A5-A6-A7-A8-A9-A10-A11-A12-A13	human	A1-A2-A3-A4-A5-A6-A7-A8-A9-A10-A11-A12-A13	A
KF779272	A1-A2-A3-A4-A5-A6-A7-A8-A9-A10-A11-A12-A13	human	A1-A2-A3-A4-A5-A6-A7-A8-A9-A10-A11-A12-A13	A
KF779273	A1-A2-A3-A4-A5-A6-A7-A8-A9-A10-A11-A12-A13	human	A1-A2-A3-A4-A5-A6-A7-A8-A9-A10-A11-A12-A13	A
KF779274	A1-A2-A3-A4-A5-A6-A7-A8-A9-A10-A11-A12-A13	human	A1-A2-A3-A4-A5-A6-A7-A8-A9-A10-A11-A12-A13	A
KF779275	A1-A2-A3-A4-A5-A6-A7-A8-A9-A10-A11-A12-A13	human	A1-A2-A3-A4-A5-A6-A7-A8-A9-A10-A11-A12-A13	A
KF779276	A1-A2-A3-A4-A5-A6-A7-A8-A9-A10-A11-A12-A13	human	A1-A2-A3-A4-A5-A6-A7-A8-A9-A10-A11-A12-A13	A
KF779277	A1-A2-A3-A4-A5-A6-A7-A8-A9-A10-A11-A12-A13	human	A1-A2-A3-A4-A5-A6-A7-A8-A9-A10-A11-A12-A13	A
KF779278	A1-A2-A3-A4-A5-A6-A7-A8-A9-A10-A11-A12-A13	human	A1-A2-A3-A4-A5-A6-A7-A8-A9-A10-A11-A12-A13	A
KF779279	A1-A2-A3-A4-A5-A6-A7-A8-A9-A10-A11-A12-A13	human	A1-A2-A3-A4-A5-A6-A7-A8-A9-A10-A11-A12-A13	A
KF779280	A1-A2-A3-A4-A5-A6-A7-A8-A9-A10-A11-A12-A13	human	A1-A2-A3-A4-A5-A6-A7-A8-A9-A10-A11-A12-A13	A
KF779281	A1-A2-A3-A4-A5-A6-A7-A8-A9-A10-A11-A12-A13	human	A1-A2-A3-A4-A5-A6-A7-A8-A9-A10-A11-A12-A13	A
KF779282	A1-A2-A3-A4-A5-A6-A7-A8-A9-A10-A11-A12-A13	human	A1-A2-A3-A4-A5-A6-A7-A8-A9-A10-A11-A12-A13	A
KF779283	A1-A2-A3-A4-A5-A6-A7-A8-A9-A10-A11-A12-A13	human	A1-A2-A3-A4-A5-A6-A7-A8-A9-A10-A11-A12-A13	A
KF779284	A1-A2-A3-A4-A5-A6-A7-A8-A9-A10-A11-A12-A13	human	A1-A2-A3-A4-A5-A6-A7-A8-A9-A10-A11-A12-A13	A
KF779286	A1-A2-A3-A4-A5-A6-A7-A8-A9-A10-A11-A12-A13	human	A1-A2-A3-A4-A5-A6-A7-A8-A9-A10-A11-A12-A13	A
KF779287	A1-A2-A3-A4-A5-A6-A7-A8-A9-A10-A11-A12-A13	human	A1-A2-A3-A4-A5-A6-A7-A8-A9-A10-A11-A12-A13	A
KF779290	A1-A2-A3-A4-A5-A6-A7-A8-A9-A10-A11-A12-A13	human	A1-A2-A3-A4-A5-A6-A7-A8-A9-A10-A11-A12-A13	A
KF779291	A1-A2-A3-A4-A5-A6-A7-A8-A9-A10-A11-A12-A13	human	A1-A2-A3-A4-A5-A6-A7-A8-A9-A10-A11-A12-A13	A
KF779293	A1-A2-A3-A4-A5-A6-A7-A8-A9-A10-A11-A12-A13	human	A1-A2-A3-A4-A5-A6-A7-A8-A9-A10-A11-A12-A13	A
KF779294	A1-A2-A3-A4-A5-A6-A7-A8-A9-A10-A11-A12-A13	human	A1-A2-A3-A4-A5-A6-A7-A8-A9-A10-A11-A12-A13	A
KF779295	A1-A2-A3-A4-A5-A6-A7-A8-A9-A10-A11-A12-A13	human	A1-A2-A3-A4-A5-A6-A7-A8-A9-A10-A11-A12-A13	A
KF779297	A1-A2-A3-A4-A5-A6-A7-A8-A9-A10-A11-A12-A13	human	A1-A2-A3-A4-A5-A6-A7-A8-A9-A10-A11-A12-A13	A
KF779298	A1-A2-A3-A4-A5-A6-A7-A8-A9-A10-A11-A12-A13	human	A1-A2-A3-A4-A5-A6-A7-A8-A9-A10-A11-A12-A13	A
KF779299	A1-A2-A3-A4-A5-A6-A7-A8-A9-A10-A11-A12-A13	human	A1-A2-A3-A4-A5-A6-A7-A8-A9-A10-A11-A12-A13	A
KF779304	A1-A2-A3-A4-A5-A6-A7-A8-A9-A10-A11-A12-A13	human	A1-A2-A3-A4-A5-A6-A7-A8-A9-A10-A11-A12-A13	A
KF779305	A1-A2-A3-A4-A5-A6-A7-A8-A9-A10-A11-A12-A13	human	A1-A2-A3-A4-A5-A6-A7-A8-A9-A10-A11-A12-A13	A
KF779306	A1-A2-A3-A4-A5-A6-A7-A8-A9-A10-A11-A12-A13	human	A1-A2-A3-A4-A5-A6-A7-A8-A9-A10-A11-A12-A13	A
KF779307	A1-A2-A3-A4-A5-A6-A7-A8-A9-A10-A11-A12-A13	human	A1-A2-A3-A4-A5-A6-A7-A8-A9-A10-A11-A12-A13	A
KF779308	A1-A2-A3-A4-A5-A6-A7-A8-A9-A10-A11-A12-A13	human	A1-A2-A3-A4-A5-A6-A7-A8-A9-A10-A11-A12-A13	A
KF779309	A1-A2-A3-A4-A5-A6-A7-A8-A9-A10-A11-A12-A13	human	A1-A2-A3-A4-A5-A6-A7-A8-A9-A10-A11-A12-A13	A
KF779310	A1-A2-A3-A4-A5-A6-A7-A8-A9-A10-A11-A12-A13	human	A1-A2-A3-A4-A5-A6-A7-A8-A9-A10-A11-A12-A13	A
KF779311	A1-A2-A3-A4-A5-A6-A7-A8-A9-A10-A11-A12-A13	human	A1-A2-A3-A4-A5-A6-A7-A8-A9-A10-A11-A12-A13	A
KF779312	A1-A2-A3-A4-A5-A6-A7-A8-A9-A10-A11-A12-A13	human	A1-A2-A3-A4-A5-A6-A7-A8-A9-A10-A11-A12-A13	A
KF779313	A1-A2-A3-A4-A5-A6-A7-A8-A9-A10-A11-A12-A13	human	A1-A2-A3-A4-A5-A6-A7-A8-A9-A10-A11-A12-A13	A
KF779314	A1-A2-A3-A4-A5-A6-A7-A8-A9-A10-A11-A12-A13	human	A1-A2-A3-A4-A5-A6-A7-A8-A9-A10-A11-A12-A13	A
KF779315	A1-A2-A3-A4-A5-A6-A7-A8-A9-A10-A11-A12-A13	human	A1-A2-A3-A4-A5-A6-A7-A8-A9-A10-A11-A12-A13	A
KF779316	A1-A2-A3-A4-A5-A6-A7-A8-A9-A10-A11-A12-A13	human	A1-A2-A3-A4-A5-A6-A7-A8-A9-A10-A11-A12-A13	A
KF779317	A1-A2-A3-A4-A5-A6-A7-A8-A9-A10-A11-A12-A13	human	A1-A2-A3-A4-A5-A6-A7-A8-A9-A10-A11-A12-A13	A
KF779319	A1-A2-A3-A4-A5-A6-A7-A8-A9-A10-A11-A12-A13	human	A1-A2-A3-A4-A5-A6-A7-A8-A9-A10-A11-A12-A13	A
KF779320	A1-A2-A3-A4-A5-A6-A7-A8-A9-A10-A11-A12-A13	human	A1-A2-A3-A4-A5-A6-A7-A8-A9-A10-A11-A12-A13	A
KF779321	A1-A2-A3-A4-A5-A6-A7-A8-A9-A10-A11-A12-A13	human	A1-A2-A3-A4-A5-A6-A7-A8-A9-A10-A11-A12-A13	A
KF779322	A1-A2-A3-A4-A5-A6-A7-A8-A9-A10-A11-A12-A13	human	A1-A2-A3-A4-A5-A6-A7-A8-A9-A10-A11-A12-A13	A
KF779323	A1-A2-A3-A4-A5-A6-A7-A8-A9-A10-A11-A12-A13	human	A1-A2-A3-A4-A5-A6-A7-A8-A9-A10-A11-A12-A13	A
KF779324	A1-A2-A3-A4-A5-A6-A7-A8-A9-A10-A11-A12-A13	human	A1-A2-A3-A4-A5-A6-A7-A8-A9-A10-A11-A12-A13	A
KF779325	A1-A2-A3-A4-A5-A6-A7-A8-A9-A10-A11-A12-A13	human	A1-A2-A3-A4-A5-A6-A7-A8-A9-A10-A11-A12-A13	A
KF779326	A1-A2-A3-A4-A5-A6-A7-A8-A9-A10-A11-A12-A13	human	A1-A2-A3-A4-A5-A6-A7-A8-A9-A10-A11-A12-A13	A
KF779328	A1-A2-A3-A4-A5-A6-A7-A8-A9-A10-A11-A12-A13	human	A1-A2-A3-A4-A5-A6-A7-A8-A9-A10-A11-A12-A13	A
KF779329	A1-A2-A3-A4-A5-A6-A7-A8-A9-A10-A11-A12-A13	human	A1-A2-A3-A4-A5-A6-A7-A8-A9-A10-A11-A12-A13	A
KF779330	A1-A2-A3-A4-A5-A6-A7-A8-A9-A10-A11-A12-A13	human	A1-A2-A3-A4-A5-A6-A7-A8-A9-A10-A11-A12-A13	A
KF779331	A1-A2-A3-A4-A5-A6-A7-A8-A9-A10-A11-A12-A13	human	A1-A2-A3-A4-A5-A6-A7-A8-A9-A10-A11-A12-A13	A
KF779332	A1-A2-A3-A4-A5-A6-A7-A8-A9-A10-A11-A12-A13	human	A1-A2-A3-A4-A5-A6-A7-A8-A9-A10-A11-A12-A13	A
KF779333	A1-A2-A3-A4-A5-A6-A7-A8-A9-A10-A11-A12-A13	human	A1-A2-A3-A4-A5-A6-A7-A8-A9-A10-A11-A12-A13	A
KF779334	A1-A2-A3-A4-A5-A6-A7-A8-A9-A10-A11-A12-A13	human	A1-A2-A3-A4-A5-A6-A7-A8-A9-A10-A11-A12-A13	A
KF779335	A1-A2-A3-A4-A5-A6-A7-A8-A9-A10-A11-A12-A13	human	A1-A2-A3-A4-A5-A6-A7-A8-A9-A10-A11-A12-A13	A
KF779336	A1-A2-A3-A4-A5-A6-A7-A8-A9-A10-A11-A12-A13	human	A1-A2-A3-A4-A5-A6-A7-A8-A9-A10-A11-A12-A13	A
KF779337	A1-A2-A3-A4-A5-A6-A7-A8-A9-A10-A11-A12-A13	human	A1-A2-A3-A4-A5-A6-A7-A8-A9-A10-A11-A12-A13	A
KF779338	A1-A2-A3-A4-A5-A6-A7-A8-A9-A10-A11-A12-A13	human	A1-A2-A3-A4-A5-A6-A7-A8-A9-A10-A11-A12-A13	A
KF779339	A1-A2-A3-A4-A5-A6-A7-A8-A9-A10-A11-A12-A13	human	A1-A2-A3-A4-A5-A6-A7-A8-A9-A10-A11-A12-A13	A
KF779342	A1-A2-A3-A4-A5-A6-A7-A8-A9-A10-A11-A12-A13	human	A1-A2-A3-A4-A5-A6-A7-A8-A9-A10-A11-A12-A13	A
KF779344	A1-A2-A3-A4-A5-A6-A7-A8-A9-A10-A11-A12-A13	human	A1-A2-A3-A4-A5-A6-A7-A8-A9-A10-A11-A12-A13	A
KF779345	A1-A2-A3-A4-A5-A6-A7-A8-A9-A10-A11-A12-A13	human	A1-A2-A3-A4-A5-A6-A7-A8-A9-A10-A11-A12-A13	A
KF779346	A1-A2-A3-A4-A5-A6-A7-A8-A9-A10-A11-A12-A13	human	A1-A2-A3-A4-A5-A6-A7-A8-A9-A10-A11-A12-A13	A
KF779347	A1-A2-A3-A4-A5-A6-A7-A8-A9-A10-A11-A12-A13	human	A1-A2-A3-A4-A5-A6-A7-A8-A9-A10-A11-A12-A13	A
KF779348	A1-A2-A3-A4-A5-A6-A7-A8-A9-A10-A11-A12-A13	human	A1-A2-A3-A4-A5-A6-A7-A8-A9-A10-A11-A12-A13	A
KF779349	A1-A2-A3-A4-A5-A6-A7-A8-A9-A10-A11-A12-A13	human	A1-A2-A3-A4-A5-A6-A7-A8-A9-A10-A11-A12-A13	A
KF779350	A1-A2-A3-A4-A5-A6-A7-A8-A9-A10-A11-A12-A13	human	A1-A2-A3-A4-A5-A6-A7-A8-A9-A10-A11-A12-A13	A
KF779351	A1-A2-A3-A4-A5-A6-A7-A8-A9-A10-A11-A12-A13	human	A1-A2-A3-A4-A5-A6-A7-A8-A9-A10-A11-A12-A13	A
KF779352	A1-A2-A3-A4-A5-A6-A7-A8-A9-A10-A11-A12-A13	human	A1-A2-A3-A4-A5-A6-A7-A8-A9-A10-A11-A12-A13	A
KF779354	A1-A2-A3-A4-A5-A6-A7-A8-A9-A10-A11-A12-A13	human	A1-A2-A3-A4-A5-A6-A7-A8-A9-A10-A11-A12-A13	A
KF779355	A1-A2-A3-A4-A5-A6-A7-A8-A9-A10-A11-A12-A13	human	A1-A2-A3-A4-A5-A6-A7-A8-A9-A10-A11-A12-A13	A
KF779356	A1-A2-A3-A4-A5-A6-A7-A8-A9-A10-A11-A12-A13	human	A1-A2-A3-A4-A5-A6-A7-A8-A9-A10-A11-A12-A13	A
KF779358	A1-A2-A3-A4-A5-A6-A7-A8-A9-A10-A11-A12-A13	human	A1-A2-A3-A4-A5-A6-A7-A8-A9-A10-A11-A12-A13	A
KF779359	A1-A2-A3-A4-A5-A6-A7-A8-A9-A10-A11-A12-A13	human	A1-A2-A3-A4-A5-A6-A7-A8-A9-A10-A11-A12-A13	A
KF779360	A1-A2-A3-A4-A5-A6-A7-A8-A9-A10-A11-A12-A13	human	A1-A2-A3-A4-A5-A6-A7-A8-A9-A10-A11-A12-A13	A
KF779361	A1-A2-A3-A4-A5-A6-A7-A8-A9-A10-A11-A12-A13	human	A1-A2-A3-A4-A5-A6-A7-A8-A9-A10-A11-A12-A13	A
KF779362	A1-A2-A3-A4-A5-A6-A7-A8-A9-A10-A11-A12-A13	human	A1-A2-A3-A4-A5-A6-A7-A8-A9-A10-A11-A12-A13	A
KF779363	A1-A2-A3-A4-A5-A6-A7-A8-A9-A10-A11-A12-A13	human	A1-A2-A3-A4-A5-A6-A7-A8-A9-A10-A11-A12-A13	A
KF779364	A1-A2-A3-A4-A5-A6-A7-A8-A9-A10-A11-A12-A13	human	A1-A2-A3-A4-A5-A6-A7-A8-A9-A10-A11-A12-A13	A
KF779365	A1-A2-A3-A4-A5-A6-A7-A8-A9-A10-A11-A12-A13	human	A1-A2-A3-A4-A5-A6-A7-A8-A9-A10-A11-A12-A13	A
KF779366	A1-A2-A3-A4-A5-A6-A7-A8-A9-A10-A11-A12-A13	human	A1-A2-A3-A4-A5-A6-A7-A8-A9-A10-A11-A12-A13	A
KF779367	A1-A2-A3-A4-A5-A6-A7-A8-A9-A10-A11-A12-A13	human	A1-A2-A3-A4-A5-A6-A7-A8-A9-A10-A11-A12-A13	A
KF779368	A1-A2-A3-A4-A5-A6-A7-A8-A9-A10-A11-A12-A13	human	A1-A2-A3-A4-A5-A6-A7-A8-A9-A10-A11-A12-A13	A
KF779369	A1-A2-A3-A4-A5-A6-A7-A8-A9-A10-A11-A12-A13	human	A1-A2-A3-A4-A5-A6-A7-A8-A9-A10-A11-A12-A13	A
KF779370	A1-A2-A3-A4-A5-A6-A7-A8-A9-A10-A11-A12-A13	human	A1-A2-A3-A4-A5-A6-A7-A8-A9-A10-A11-A12-A13	A
KF779371	A1-A2-A3-A4-A5-A6-A7-A8-A9-A10-A11-A12-A13	human	A1-A2-A3-A4-A5-A6-A7-A8-A9-A10-A11-A12-A13	A
KF779372	A1-A2-A3-A4-A5-A6-A7-A8-A9-A10-A11-A12-A13	human	A1-A2-A3-A4-A5-A6-A7-A8-A9-A10-A11-A12-A13	A
KF779373	A1-A2-A3-A4-A5-A6-A7-A8-A9-A10-A11-A12-A13	human	A1-A2-A3-A4-A5-A6-A7-A8-A9-A10-A11-A12-A13	A
KF779374	A1-A2-A3-A4-A5-A6-A7-A8-A9-A10-A11-A12-A13	human	A1-A2-A3-A4-A5-A6-A7-A8-A9-A10-A11-A12-A13	A
KF779375	A1-A2-A3-A4-A5-A6-A7-A8-A9-A10-A11-A12-A13	human	A1-A2-A3-A4-A5-A6-A7-A8-A9-A10-A11-A12-A13	A
KF779378	A1-A2-A3-A4-A5-A6-A7-A8-A9-A10-A11-A12-A13	human	A1-A2-A3-A4-A5-A6-A7-A8-A9-A10-A11-A12-A13	A
KF779379	A1-A2-A3-A4-A5-A6-A7-A8-A9-A10-A11-A12-A13	human	A1-A2-A3-A4-A5-A6-A7-A8-A9-A10-A11-A12-A13	A
KF779381	A1-A2-A3-A4-A5-A6-A7-A8-A9-A10-A11-A12-A13	human	A1-A2-A3-A4-A5-A6-A7-A8-A9-A10-A11-A12-A13	A
KF779383	A1-A2-A3-A4-A5-A6-A7-A8-A9-A10-A11-A12-A13	human	A1-A2-A3-A4-A5-A6-A7-A8-A9-A10-A11-A12-A13	A
KF779384	A1-A2-A3-A4-A5-A6-A7-A8-A9-A10-A11-A12-A13	human	A1-A2-A3-A4-A5-A6-A7-A8-A9-A10-A11-A12-A13	A
KF779385	A1-A2-A3-A4-A5-A6-A7-A8-A9-A10-A11-A12-A13	human	A1-A2-A3-A4-A5-A6-A7-A8-A9-A10-A11-A12-A13	A
KF779386	A1-A2-A3-A4-A5-A6-A7-A8-A9-A10-A11-A12-A13	human	A1-A2-A3-A4-A5-A6-A7-A8-A9-A10-A11-A12-A13	A
KJ586809	A1-A2-A3-A4-A5-A6-A7-A8-A9-A10-A11-A12-A13	human	A1-A2-A3-A4-A5-A6-A7-A8-A9-A10-A11-A12-A13	A
KJ843166	A1-A2-A3-A4-A5-A6-A7-A8-A9-A10-A11-A12-A13	human	A1-A2-A3-A4-A5-A6-A7-A8-A9-A10-A11-A12-A13	A
KJ843172	A1-A2-A3-A4-A5-A6-A7-A8-A9-A10-A11-A12-A13	human	A1-A2-A3-A4-A5-A6-A7-A8-A9-A10-A11-A12-A13	A
KJ843173	A1-A2-A3-A4-A5-A6-A7-A8-A9-A10-A11-A12-A13	human	A1-A2-A3-A4-A5-A6-A7-A8-A9-A10-A11-A12-A13	A
KJ843182	A1-A2-A3-A4-A5-A6-A7-A8-A9-A10-A11-A12-A13	human	A1-A2-A3-A4-A5-A6-A7-A8-A9-A10-A11-A12-A13	A
KJ843184	A1-A2-A3-A4-A5-A6-A7-A8-A9-A10-A11-A12-A13	human	A1-A2-A3-A4-A5-A6-A7-A8-A9-A10-A11-A12-A13	A
KJ843186	A1-A2-A3-A4-A5-A6-A7-A8-A9-A10-A11-A12-A13	human	A1-A2-A3-A4-A5-A6-A7-A8-A9-A10-A11-A12-A13	A
KJ843188	A1-A2-A3-A4-A5-A6-A7-A8-A9-A10-A11-A12-A13	human	A1-A2-A3-A4-A5-A6-A7-A8-A9-A10-A11-A12-A13	A
KJ843192	A1-A2-A3-A4-A5-A6-A7-A8-A9-A10-A11-A12-A13	human	A1-A2-A3-A4-A5-A6-A7-A8-A9-A10-A11-A12-A13	A
KJ843214	A1-A2-A3-A4-A5-A6-A7-A8-A9-A10-A11-A12-A13	human	A1-A2-A3-A4-A5-A6-A7-A8-A9-A10-A11-A12-A13	A
KJ843215	A1-A2-A3-A4-A5-A6-A7-A8-A9-A10-A11-A12-A13	human	A1-A2-A3-A4-A5-A6-A7-A8-A9-A10-A11-A12-A13	A
KJ843216	A1-A2-A3-A4-A5-A6-A7-A8-A9-A10-A11-A12-A13	human	A1-A2-A3-A4-A5-A6-A7-A8-A9-A10-A11-A12-A13	A
KJ843217	A1-A2-A3-A4-A5-A6-A7-A8-A9-A10-A11-A12-A13	human	A1-A2-A3-A4-A5-A6-A7-A8-A9-A10-A11-A12-A13	A
KJ843218	A1-A2-A3-A4-A5-A6-A7-A8-A9-A10-A11-A12-A13	human	A1-A2-A3-A4-A5-A6-A7-A8-A9-A10-A11-A12-A13	A
KJ854707	A1-A2-A3-A4-A5-A6-A7-A8-A9-A10-A11-A12-A13	human	A1-A2-A3-A4-A5-A6-A7-A8-A9-A10-A11-A12-A13	A
KJ854708	A1-A2-A3-A4-A5-A6-A7-A8-A9-A10-A11-A12-A13	human	A1-A2-A3-A4-A5-A6-A7-A8-A9-A10-A11-A12-A13	A
KJ854710	A1-A2-A3-A4-A5-A6-A7-A8-A9-A10-A11-A12-A13	human	A1-A2-A3-A4-A5-A6-A7-A8-A9-A10-A11-A12-A13	A
KM519454	A1-A2-A3-A4-A5-A6-A7-A8-A9-A10-A11-A12-A13	human	A1-A2-A3-A4-A5-A6-A7-A8-A9-A10-A11-A12-A13	A
KM606742	A1-A2-A3-A4-A5-A6-A7-A8-A9-A10-A11-A12-A13	human	A1-A2-A3-A4-A5-A6-A7-A8-A9-A10-A11-A12-A13	A
KM606746	A1-A2-A3-A4-A5-A6-A7-A8-A9-A10-A11-A12-A13	human	A1-A2-A3-A4-A5-A6-A7-A8-A9-A10-A11-A12-A13	A
KM606749	A1-A2-A3-A4-A5-A6-A7-A8-A9-A10-A11-A12-A13	human	A1-A2-A3-A4-A5-A6-A7-A8-A9-A10-A11-A12-A13	A
KP234051	A1-A2-A3-A4-A5-A6-A7-A8-A9-A10-A11-A12-A13	human	A1-A2-A3-A4-A5-A6-A7-A8-A9-A10-A11-A12-A13	A
KP274925	A1-A2-A3-A4-A5-A6-A7-A8-A9-A10-A11-A12-A13	human	A1-A2-A3-A4-A5-A6-A7-A8-A9-A10-A11-A12-A13	A
KP274927	A1-A2-A3-A4-A5-A6-A7-A8-A9-A10-A11-A12-A13	human	A1-A2-A3-A4-A5-A6-A7-A8-A9-A10-A11-A12-A13	A
KP274928	A1-A2-A3-A4-A5-A6-A7-A8-A9-A10-A11-A12-A13	human	A1-A2-A3-A4-A5-A6-A7-A8-A9-A10-A11-A12-A13	A
KP718087	A1-A2-A3-A4-A5-A6-A7-A8-A9-A10-A11-A12-A13	human	A1-A2-A3-A4-A5-A6-A7-A8-A9-A10-A11-A12-A13	A
KP718088	A1-A2-A3-A4-A5-A6-A7-A8-A9-A10-A11-A12-A13	human	A1-A2-A3-A4-A5-A6-A7-A8-A9-A10-A11-A12-A13	A
KP718089	A1-A2-A3-A4-A5-A6-A7-A8-A9-A10-A11-A12-A13	human	A1-A2-A3-A4-A5-A6-A7-A8-A9-A10-A11-A12-A13	A
KP718090	A1-A2-A3-A4-A5-A6-A7-A8-A9-A10-A11-A12-A13	human	A1-A2-A3-A4-A5-A6-A7-A8-A9-A10-A11-A12-A13	A
KP718091	A1-A2-A3-A4-A5-A6-A7-A8-A9-A10-A11-A12-A13	human	A1-A2-A3-A4-A5-A6-A7-A8-A9-A10-A11-A12-A13	A
KP718092	A1-A2-A3-A4-A5-A6-A7-A8-A9-A10-A11-A12-A13	human	A1-A2-A3-A4-A5-A6-A7-A8-A9-A10-A11-A12-A13	A
KP718093	A1-A2-A3-A4-A5-A6-A7-A8-A9-A10-A11-A12-A13	human	A1-A2-A3-A4-A5-A6-A7-A8-A9-A10-A11-A12-A13	A
KP718094	A1-A2-A3-A4-A5-A6-A7-A8-A9-A10-A11-A12-A13	human	A1-A2-A3-A4-A5-A6-A7-A8-A9-A10-A11-A12-A13	A
KP718095	A1-A2-A3-A4-A5-A6-A7-A8-A9-A10-A11-A12-A13	human	A1-A2-A3-A4-A5-A6-A7-A8-A9-A10-A11-A12-A13	A
KP718096	A1-A2-A3-A4-A5-A6-A7-A8-A9-A10-A11-A12-A13	human	A1-A2-A3-A4-A5-A6-A7-A8-A9-A10-A11-A12-A13	A
KP718097	A1-A2-A3-A4-A5-A6-A7-A8-A9-A10-A11-A12-A13	human	A1-A2-A3-A4-A5-A6-A7-A8-A9-A10-A11-A12-A13	A
KP718098	A1-A2-A3-A4-A5-A6-A7-A8-A9-A10-A11-A12-A13	human	A1-A2-A3-A4-A5-A6-A7-A8-A9-A10-A11-A12-A13	A
KP718099	A1-A2-A3-A4-A5-A6-A7-A8-A9-A10-A11-A12-A13	human	A1-A2-A3-A4-A5-A6-A7-A8-A9-A10-A11-A12-A13	A
KP718100	A1-A2-A3-A4-A5-A6-A7-A8-A9-A10-A11-A12-A13	human	A1-A2-A3-A4-A5-A6-A7-A8-A9-A10-A11-A12-A13	A
KP718101	A1-A2-A3-A4-A5-A6-A7-A8-A9-A10-A11-A12-A13	human	A1-A2-A3-A4-A5-A6-A7-A8-A9-A10-A11-A12-A13	A
KP718102	A1-A2-A3-A4-A5-A6-A7-A8-A9-A10-A11-A12-A13	human	A1-A2-A3-A4-A5-A6-A7-A8-A9-A10-A11-A12-A13	A
KP995108	A1-A2-A3-A4-A5-A6-A7-A8-A9-A10-A11-A12-A13	human	A1-A2-A3-A4-A5-A6-A7-A8-A9-A10-A11-A12-A13	A
KU605532	A1-A2-A3-A4-A5-A6-A7-A8-A9-A10-A11-A12-A13	human	A1-A2-A3-A4-A5-A6-A7-A8-A9-A10-A11-A12-A13	A
KU736918	A1-A2-A3-A4-A5-A6-A7-A8-A9-A10-A11-A12-A13	human	A1-A2-A3-A4-A5-A6-A7-A8-A9-A10-A11-A12-A13	A
KU736919	A1-A2-A3-A4-A5-A6-A7-A8-A9-A10-A11-A12-A13	human	A1-A2-A3-A4-A5-A6-A7-A8-A9-A10-A11-A12-A13	A
LC074724	A1-A2-A3-A4-A5-A6-A7-A8-A9-A10-A11-A12-A13	human	A1-A2-A3-A4-A5-A6-A7-A8-A9-A10-A11-A12-A13	A
V00866	A1-A2-A3-A4-A5-A6-A7-A8-A9-A10-A11-A12-A13	human	A1-A2-A3-A4-A5-A6-A7-A8-A9-A10-A11-A12-A13	A
X02763	A1-A2-A3-A4-A5-A6-A7-A8-A9-A10-A11-A12-A13	human	A1-A2-A3-A4-A5-A6-A7-A8-A9-A10-A11-A12-A13	A
X51970	A1-A2-A3-A4-A5-A6-A7-A8-A9-A10-A11-A12-A13	human	A1-A2-A3-A4-A5-A6-A7-A8-A9-A10-A11-A12-A13	A
X70185	A1-A2-A3-A4-A5-A6-A7-A8-A9-A10-A11-A12-A13	human	A1-A2-A3-A4-A5-A6-A7-A8-A9-A10-A11-A12-A13	A
AB010289	B1-B2-B3-B4-B5-B6-B7-B8-B9-B10-B11-B12-B13	human	B1-B2-B3-B4-B5-B6-B7-B8-B9-B10-B11-B12-B13	B
AB010290	B1-B2-B3-B4-B5-B6-B7-B8-B9-B10-B11-B12-B13	human	B1-B2-B3-B4-B5-B6-B7-B8-B9-B10-B11-B12-B13	B
AB010291	B1-B2-B3-B4-B5-B6-B7-B8-B9-B10-B11-B12-B13	human	B1-B2-B3-B4-B5-B6-B7-B8-B9-B10-B11-B12-B13	B
AB010292	B1-B2-B3-B4-B5-B6-B7-B8-B9-B10-B11-B12-B13	human	B1-B2-B3-B4-B5-B6-B7-B8-B9-B10-B11-B12-B13	B
AB073838	B1-B2-B3-B4-B5-B6-B7-B8-B9-B10-B11-B12-B13	human	B1-B2-B3-B4-B5-B6-B7-B8-B9-B10-B11-B12-B13	B
AB073842	B1-B2-B3-B4-B5-B6-B7-B8-B9-B10-B11-B12-B13	human	B1-B2-B3-B4-B5-B6-B7-B8-B9-B10-B11-B12-B13	B
AB073843	B1-B2-B3-B4-B5-B6-B7-B8-B9-B10-B11-B12-B13	human	B1-B2-B3-B4-B5-B6-B7-B8-B9-B10-B11-B12-B13	B
AB073844	B1-B2-B3-B4-B5-B6-B7-B8-B9-B10-B11-B12-B13	human	B1-B2-B3-B4-B5-B6-B7-B8-B9-B10-B11-B12-B13	B
AB073845	B1-B2-B3-B4-B5-B6-B7-B8-B9-B10-B11-B12-B13	human	B1-B2-B3-B4-B5-B6-B7-B8-B9-B10-B11-B12-B13	B
AB073846	B1-B2-B3-B4-B5-B6-B7-B8-B9-B10-B11-B12-B13	human	B1-B2-B3-B4-B5-B6-B7-B8-B9-B10-B11-B12-B13	B
AB073847	B1-B2-B3-B4-B5-B6-B7-B8-B9-B10-B11-B12-B13	human	B1-B2-B3-B4-B5-B6-B7-B8-B9-B10-B11-B12-B13	B
AB073848	B1-B2-B3-B4-B5-B6-B7-B8-B9-B10-B11-B12-B13	human	B1-B2-B3-B4-B5-B6-B7-B8-B9-B10-B11-B12-B13	B
AB073849	B1-B2-B3-B4-B5-B6-B7-B8-B9-B10-B11-B12-B13	human	B1-B2-B3-B4-B5-B6-B7-B8-B9-B10-B11-B12-B13	B
AB073850	B1-B2-B3-B4-B5-B6-B7-B8-B9-B10-B11-B12-B13	human	B1-B2-B3-B4-B5-B6-B7-B8-B9-B10-B11-B12-B13	B
AB073851	B1-B2-B3-B4-B5-B6-B7-B8-B9-B10-B11-B12-B13	human	B1-B2-B3-B4-B5-B6-B7-B8-B9-B10-B11-B12-B13	B
AB073852	B1-B2-B3-B4-B5-B6-B7-B8-B9-B10-B11-B12-B13	human	B1-B2-B3-B4-B5-B6-B7-B8-B9-B10-B11-B12-B13	B
AB073853	B1-B2-B3-B4-B5-B6-B7-B8-B9-B10-B11-B12-B13	human	B1-B2-B3-B4-B5-B6-B7-B8-B9-B10-B11-B12-B13	B
AB073854	B1-B2-B3-B4-B5-B6-B7-B8-B9-B10-B11-B12-B13	human	B1-B2-B3-B4-B5-B6-B7-B8-B9-B10-B11-B12-B13	B
AB073855	B1-B2-B3-B4-B5-B6-B7-B8-B9-B10-B11-B12-B13	human	B1-B2-B3-B4-B5-B6-B7-B8-B9-B10-B11-B12-B13	B
AB073856	B1-B2-B3-B4-B5-B6-B7-B8-B9-B10-B11-B12-B13	human	B1-B2-B3-B4-B5-B6-B7-B8-B9-B10-B11-B12-B13	B
AB073857	B1-B2-B3-B4-B5-B6-B7-B8-B9-B10-B11-B12-B13	human	B1-B2-B3-B4-B5-B6-B7-B8-B9-B10-B11-B12-B13	B
AB073858	B1-B2-B3-B4-B5-B6-B7-B8-B9-B10-B11-B12-B13	human	B1-B2-B3-B4-B5-B6-B7-B8-B9-B10-B11-B12-B13	B
AB106884	B1-B2-B3-B4-B5-B6-B7-B8-B9-B10-B11-B12-B13	human	B1-B2-B3-B4-B5-B6-B7-B8-B9-B10-B11-B12-B13	B
AB106885	B1-B2-B3-B4-B5-B6-B7-B8-B9-B10-B11-B12-B13	human	B1-B2-B3-B4-B5-B6-B7-B8-B9-B10-B11-B12-B13	B
AB205121	B1-B2-B3-B4-B5-B6-B7-B8-B9-B10-B11-B12-B13	human	B1-B2-B3-B4-B5-B6-B7-B8-B9-B10-B11-B12-B13	B
AB246341	B1-B2-B3-B4-B5-B6-B7-B8-B9-B10-B11-B12-B13	human	B1-B2-B3-B4-B5-B6-B7-B8-B9-B10-B11-B12-B13	B
AB246342	B1-B2-B3-B4-B5-B6-B7-B8-B9-B10-B11-B12-B13	human	B1-B2-B3-B4-B5-B6-B7-B8-B9-B10-B11-B12-B13	B
AB246343	B1-B2-B3-B4-B5-B6-B7-B8-B9-B10-B11-B12-B13	human	B1-B2-B3-B4-B5-B6-B7-B8-B9-B10-B11-B12-B13	B
AB287314	B1-B2-B3-B4-B5-B6-B7-B8-B9-B10-B11-B12-B13	human	B1-B2-B3-B4-B5-B6-B7-B8-B9-B10-B11-B12-B13	B
AB287315	B1-B2-B3-B4-B5-B6-B7-B8-B9-B10-B11-B12-B13	human	B1-B2-B3-B4-B5-B6-B7-B8-B9-B10-B11-B12-B13	B
AB287316	B1-B2-B3-B4-B5-B6-B7-B8-B9-B10-B11-B12-B13	human	B1-B2-B3-B4-B5-B6-B7-B8-B9-B10-B11-B12-B13	B
AB287317	B1-B2-B3-B4-B5-B6-B7-B8-B9-B10-B11-B12-B13	human	B1-B2-B3-B4-B5-B6-B7-B8-B9-B10-B11-B12-B13	B
AB287318	B1-B2-B3-B4-B5-B6-B7-B8-B9-B10-B11-B12-B13	human	B1-B2-B3-B4-B5-B6-B7-B8-B9-B10-B11-B12-B13	B
AB287319	B1-B2-B3-B4-B5-B6-B7-B8-B9-B10-B11-B12-B13	human	B1-B2-B3-B4-B5-B6-B7-B8-B9-B10-B11-B12-B13	B
AB287320	B1-B2-B3-B4-B5-B6-B7-B8-B9-B10-B11-B12-B13	human	B1-B2-B3-B4-B5-B6-B7-B8-B9-B10-B11-B12-B13	B
AB287321	B1-B2-B3-B4-B5-B6-B7-B8-B9-B10-B11-B12-B13	human	B1-B2-B3-B4-B5-B6-B7-B8-B9-B10-B11-B12-B13	B
AB287323	B1-B2-B3-B4-B5-B6-B7-B8-B9-B10-B11-B12-B13	human	B1-B2-B3-B4-B5-B6-B7-B8-B9-B10-B11-B12-B13	B
AB287326	B1-B2-B3-B4-B5-B6-B7-B8-B9-B10-B11-B12-B13	human	B1-B2-B3-B4-B5-B6-B7-B8-B9-B10-B11-B12-B13	B
AB287327	B1-B2-B3-B4-B5-B6-B7-B8-B9-B10-B11-B12-B13	human	B1-B2-B3-B4-B5-B6-B7-B8-B9-B10-B11-B12-B13	B
AB300370	B1-B2-B3-B4-B5-B6-B7-B8-B9-B10-B11-B12-B13	human	B1-B2-B3-B4-B5-B6-B7-B8-B9-B10-B11-B12-B13	B
AB300371	B1-B2-B3-B4-B5-B6-B7-B8-B9-B10-B11-B12-B13	human	B1-B2-B3-B4-B5-B6-B7-B8-B9-B10-B11-B12-B13	B
AB302095	B1-B2-B3-B4-B5-B6-B7-B8-B9-B10-B11-B12-B13	human	B1-B2-B3-B4-B5-B6-B7-B8-B9-B10-B11-B12-B13	B
AB602818	B1-B2-B3-B4-B5-B6-B7-B8-B9-B10-B11-B12-B13	human	B1-B2-B3-B4-B5-B6-B7-B8-B9-B10-B11-B12-B13	B
AB642091	B1-B2-B3-B4-B5-B6-B7-B8-B9-B10-B11-B12-B13	human	B1-B2-B3-B4-B5-B6-B7-B8-B9-B10-B11-B12-B13	B
AB642092	B1-B2-B3-B4-B5-B6-B7-B8-B9-B10-B11-B12-B13	human	B1-B2-B3-B4-B5-B6-B7-B8-B9-B10-B11-B12-B13	B
AB642093	B1-B2-B3-B4-B5-B6-B7-B8-B9-B10-B11-B12-B13	human	B1-B2-B3-B4-B5-B6-B7-B8-B9-B10-B11-B12-B13	B
AB642098	B1-B2-B3-B4-B5-B6-B7-B8-B9-B10-B11-B12-B13	human	B1-B2-B3-B4-B5-B6-B7-B8-B9-B10-B11-B12-B13	B
AB642101	B1-B2-B3-B4-B5-B6-B7-B8-B9-B10-B11-B12-B13	human	B1-B2-B3-B4-B5-B6-B7-B8-B9-B10-B11-B12-B13	B
AB828708	B1-B2-B3-B4-B5-B6-B7-B8-B9-B10-B11-B12-B13	human	B1-B2-B3-B4-B5-B6-B7-B8-B9-B10-B11-B12-B13	B
AB900095	B1-B2-B3-B4-B5-B6-B7-B8-B9-B10-B11-B12-B13	human	B1-B2-B3-B4-B5-B6-B7-B8-B9-B10-B11-B12-B13	B
AB900096	B1-B2-B3-B4-B5-B6-B7-B8-B9-B10-B11-B12-B13	human	B1-B2-B3-B4-B5-B6-B7-B8-B9-B10-B11-B12-B13	B
AB900097	B1-B2-B3-B4-B5-B6-B7-B8-B9-B10-B11-B12-B13	human	B1-B2-B3-B4-B5-B6-B7-B8-B9-B10-B11-B12-B13	B
AB900098	B1-B2-B3-B4-B5-B6-B7-B8-B9-B10-B11-B12-B13	human	B1-B2-B3-B4-B5-B6-B7-B8-B9-B10-B11-B12-B13	B
AB900100	B1-B2-B3-B4-B5-B6-B7-B8-B9-B10-B11-B12-B13	human	B1-B2-B3-B4-B5-B6-B7-B8-B9-B10-B11-B12-B13	B
AB900101	B1-B2-B3-B4-B5-B6-B7-B8-B9-B10-B11-B12-B13	human	B1-B2-B3-B4-B5-B6-B7-B8-B9-B10-B11-B12-B13	B
AB900102	B1-B2-B3-B4-B5-B6-B7-B8-B9-B10-B11-B12-B13	human	B1-B2-B3-B4-B5-B6-B7-B8-B9-B10-B11-B12-B13	B
AB900103	B1-B2-B3-B4-B5-B6-B7-B8-B9-B10-B11-B12-B13	human	B1-B2-B3-B4-B5-B6-B7-B8-B9-B10-B11-B12-B13	B
AB900104	B1-B2-B3-B4-B5-B6-B7-B8-B9-B10-B11-B12-B13	human	B1-B2-B3-B4-B5-B6-B7-B8-B9-B10-B11-B12-B13	B
AB900105	B1-B2-B3-B4-B5-B6-B7-B8-B9-B10-B11-B12-B13	human	B1-B2-B3-B4-B5-B6-B7-B8-B9-B10-B11-B12-B13	B
AB900106	B1-B2-B3-B4-B5-B6-B7-B8-B9-B10-B11-B12-B13	human	B1-B2-B3-B4-B5-B6-B7-B8-B9-B10-B11-B12-B13	B
AB900107	B1-B2-B3-B4-B5-B6-B7-B8-B9-B10-B11-B12-B13	human	B1-B2-B3-B4-B5-B6-B7-B8-B9-B10-B11-B12-B13	B
AB900108	B1-B2-B3-B4-B5-B6-B7-B8-B9-B10-B11-B12-B13	human	B1-B2-B3-B4-B5-B6-B7-B8-B9-B10-B11-B12-B13	B
AB900111	B1-B2-B3-B4-B5-B6-B7-B8-B9-B10-B11-B12-B13	human	B1-B2-B3-B4-B5-B6-B7-B8-B9-B10-B11-B12-B13	B
AB900112	B1-B2-B3-B4-B5-B6-B7-B8-B9-B10-B11-B12-B13	human	B1-B2-B3-B4-B5-B6-B7-B8-B9-B10-B11-B12-B13	B
AB900114	B1-B2-B3-B4-B5-B6-B7-B8-B9-B10-B11-B12-B13	human	B1-B2-B3-B4-B5-B6-B7-B8-B9-B10-B11-B12-B13	B
AB931168	B1-B2-B3-B4-B5-B6-B7-B8-B9-B10-B11-B12-B13	human	B1-B2-B3-B4-B5-B6-B7-B8-B9-B10-B11-B12-B13	B
AB931169	B1-B2-B3-B4-B5-B6-B7-B8-B9-B10-B11-B12-B13	human	B1-B2-B3-B4-B5-B6-B7-B8-B9-B10-B11-B12-B13	B
D00329	B1-B2-B3-B4-B5-B6-B7-B8-B9-B10-B11-B12-B13	human	B1-B2-B3-B4-B5-B6-B7-B8-B9-B10-B11-B12-B13	B
D23677	B1-B2-B3-B4-B5-B6-B7-B8-B9-B10-B11-B12-B13	human	B1-B2-B3-B4-B5-B6-B7-B8-B9-B10-B11-B12-B13	B
D23678	B1-B2-B3-B4-B5-B6-B7-B8-B9-B10-B11-B12-B13	human	B1-B2-B3-B4-B5-B6-B7-B8-B9-B10-B11-B12-B13	B
D23679	B1-B2-B3-B4-B5-B6-B7-B8-B9-B10-B11-B12-B13	human	B1-B2-B3-B4-B5-B6-B7-B8-B9-B10-B11-B12-B13	B
DQ463788	B1-B2-B3-B4-B5-B6-B7-B8-B9-B10-B11-B12-B13	human	B1-B2-B3-B4-B5-B6-B7-B8-B9-B10-B11-B12-B13	B
DQ463789	B1-B2-B3-B4-B5-B6-B7-B8-B9-B10-B11-B12-B13	human	B1-B2-B3-B4-B5-B6-B7-B8-B9-B10-B11-B12-B13	B
DQ463796	B1-B2-B3-B4-B5-B6-B7-B8-B9-B10-B11-B12-B13	human	B1-B2-B3-B4-B5-B6-B7-B8-B9-B10-B11-B12-B13	B
DQ463797	B1-B2-B3-B4-B5-B6-B7-B8-B9-B10-B11-B12-B13	human	B1-B2-B3-B4-B5-B6-B7-B8-B9-B10-B11-B12-B13	B
DQ463798	B1-B2-B3-B4-B5-B6-B7-B8-B9-B10-B11-GIBB12-B13	human	B1-B2-B3-B4-B5-B6-B7-B8-B9-B10-B11-B12-B13	B
DQ463800	B1-B2-B3-B4-B5-B6-B7-B8-B9-B10-B11-B12-B13	human	B1-B2-B3-B4-B5-B6-B7-B8-B9-B10-B11-B12-B13	B
JN792894	B1-B2-B3-B4-B5-B6-B7-B8-B9-B10-B11-B12-B13	human	B1-B2-B3-B4-B5-B6-B7-B8-B9-B10-B11-B12-B13	B
JN792895	B1-B2-B3-B4-B5-B6-B7-B8-B9-B10-B11-B12-B13	human	B1-B2-B3-B4-B5-B6-B7-B8-B9-B10-B11-B12-B13	B
JN792896	B1-B2-B3-B4-B5-B6-B7-B8-B9-B10-B11-B12-B13	human	B1-B2-B3-B4-B5-B6-B7-B8-B9-B10-B11-B12-B13	B
JN792897	B1-B2-B3-B4-B5-B6-B7-B8-B9-B10-B11-B12-B13	human	B1-B2-B3-B4-B5-B6-B7-B8-B9-B10-B11-B12-B13	B
JN792898	B1-B2-B3-B4-B5-B6-B7-B8-B9-B10-B11-B12-B13	human	B1-B2-B3-B4-B5-B6-B7-B8-B9-B10-B11-B12-B13	B
JN792899	B1-B2-B3-B4-B5-B6-B7-B8-B9-B10-B11-GIBB12-B13	human	B1-B2-B3-B4-B5-B6-B7-B8-B9-B10-B11-B12-B13	B
JN792901	B1-B2-B3-B4-B5-B6-B7-B8-B9-B10-B11-B12-B13	human	B1-B2-B3-B4-B5-B6-B7-B8-B9-B10-B11-B12-B13	B
JN792902	B1-B2-B3-B4-B5-B6-B7-B8-B9-B10-B11-B12-B13	human	B1-B2-B3-B4-B5-B6-B7-B8-B9-B10-B11-B12-B13	B
KP341007	B1-B2-B3-B4-B5-B6-B7-B8-B9-B10-B11-B12-B13	human	B1-B2-B3-B4-B5-B6-B7-B8-B9-B10-B11-B12-B13	B
AB026811	C1-C2-C3-C4-C5-C6-C7-C8-C9-C10-C11-C12-C13	human	C1-C2-C3-C4-C5-C6-C7-C8-C9-C10-C11-C12-C13	C
AB026812	C1-C2-C3-C4-C5-C6-C7-C8-C9-C10-C11-C12-C13	human	C1-C2-C3-C4-C5-C6-C7-C8-C9-C10-C11-C12-C13	C
AB026813	C1-C2-C3-C4-C5-C6-C7-C8-C9-C10-C11-C12-C13	human	C1-C2-C3-C4-C5-C6-C7-C8-C9-C10-C11-C12-C13	C
AB026814	C1-C2-C3-C4-C5-C6-C7-C8-C9-C10-C11-C12-C13	human	C1-C2-C3-C4-C5-C6-C7-C8-C9-C10-C11-C12-C13	C
AB026815	C1-C2-C3-C4-C5-C6-C7-C8-C9-C10-C11-C12-C13	human	C1-C2-C3-C4-C5-C6-C7-C8-C9-C10-C11-C12-C13	C
AB031262	C1-C2-C3-C4-C5-C6-C7-C8-C9-C10-C11-C12-C13	human	C1-C2-C3-C4-C5-C6-C7-C8-C9-C10-C11-C12-C13	C
AB033550	C1-C2-C3-C4-C5-C6-C7-C8-C9-C10-C11-C12-C13	human	C1-C2-C3-C4-C5-C6-C7-C8-C9-C10-C11-C12-C13	C
AB033551	C1-C2-C3-C4-C5-C6-C7-C8-C9-C10-C11-C12-C13	human	C1-C2-C3-C4-C5-C6-C7-C8-C9-C10-C11-C12-C13	C
AB033552	C1-C2-C3-C4-C5-C6-C7-C8-C9-C10-C11-C12-C13	human	C1-C2-C3-C4-C5-C6-C7-C8-C9-C10-C11-C12-C13	C
AB033553	C1-C2-C3-C4-C5-C6-C7-C8-C9-C10-C11-C12-C13	human	C1-C2-C3-C4-C5-C6-C7-C8-C9-C10-C11-C12-C13	C
AB033556	C1-C2-C3-C4-C5-C6-C7-C8-C9-C10-C11-C12-C13	human	C1-C2-C3-C4-C5-C6-C7-C8-C9-C10-C11-C12-C13	C
AB033557	C1-C2-C3-C4-C5-C6-C7-C8-C9-C10-C11-C12-C13	human	C1-C2-C3-C4-C5-C6-C7-C8-C9-C10-C11-C12-C13	C
AB042282	C1-C2-C3-C4-C5-C6-C7-C8-C9-C10-C11-C12-C13	human	C1-C2-C3-C4-C5-C6-C7-C8-C9-C10-C11-C12-C13	C
AB042283	C1-C2-C3-C4-C5-C6-C7-C8-C9-C10-C11-C12-C13	human	C1-C2-C3-C4-C5-C6-C7-C8-C9-C10-C11-C12-C13	C
AB042284	C1-C2-C3-C4-C5-C6-C7-C8-C9-C10-C11-C12-C13	human	C1-C2-C3-C4-C5-C6-C7-C8-C9-C10-C11-C12-C13	C
AB042285	C1-C2-C3-C4-C5-C6-C7-C8-C9-C10-C11-C12-C13	human	C1-C2-C3-C4-C5-C6-C7-C8-C9-C10-C11-C12-C13	C
AB049609	C1-C2-C3-C4-C5-C6-C7-C8-C9-C10-C11-C12-C13	human	C1-C2-C3-C4-C5-C6-C7-C8-C9-C10-C11-C12-C13	C
AB049610	C1-C2-C3-C4-C5-C6-C7-C8-C9-C10-C11-C12-C13	human	C1-C2-C3-C4-C5-C6-C7-C8-C9-C10-C11-C12-C13	C
AB050018	C1-C2-C3-C4-C5-C6-C7-C8-C9-C10-C11-C12-C13	human	C1-C2-C3-C4-C5-C6-C7-C8-C9-C10-C11-C12-C13	C
AB074755	C1-C2-C3-C4-C5-C6-C7-C8-C9-C10-C11-C12-C13	human	C1-C2-C3-C4-C5-C6-C7-C8-C9-C10-C11-C12-C13	C
AB074756	C1-C2-C3-C4-C5-C6-C7-C8-C9-C10-C11-C12-C13	human	C1-C2-C3-C4-C5-C6-C7-C8-C9-C10-C11-C12-C13	C
AB106895	C1-C2-C3-C4-C5-C6-C7-C8-C9-C10-C11-C12-C13	human	C1-C2-C3-C4-C5-C6-C7-C8-C9-C10-C11-C12-C13	C
AB111112	C1-C2-C3-C4-C5-C6-C7-C8-C9-C10-C11-C12-C13	human	C1-C2-C3-C4-C5-C6-C7-C8-C9-C10-C11-C12-C13	C
AB111113	C1-C2-C3-C4-C5-C6-C7-C8-C9-C10-C11-C12-C13	human	C1-C2-C3-C4-C5-C6-C7-C8-C9-C10-C11-C12-C13	C
AB111114	C1-C2-C3-C4-C5-C6-C7-C8-C9-C10-C11-C12-C13	human	C1-C2-C3-C4-C5-C6-C7-C8-C9-C10-C11-C12-C13	C
AB111117	C1-C2-C3-C4-C5-C6-C7-C8-C9-C10-C11-C12-C13	human	C1-C2-C3-C4-C5-C6-C7-C8-C9-C10-C11-C12-C13	C
AB111119	C1-C2-C3-C4-C5-C6-C7-C8-C9-C10-C11-C12-C13	human	C1-C2-C3-C4-C5-C6-C7-C8-C9-C10-C11-C12-C13	C
AB111120	C1-C2-C3-C4-C5-C6-C7-C8-C9-C10-C11-C12-C13	human	C1-C2-C3-C4-C5-C6-C7-C8-C9-C10-C11-C12-C13	C
AB111121	C1-C2-C3-C4-C5-C6-C7-C8-C9-C10-C11-C12-C13	human	C1-C2-C3-C4-C5-C6-C7-C8-C9-C10-C11-C12-C13	C
AB111122	C1-C2-C3-C4-C5-C6-C7-C8-C9-C10-C11-C12-C13	human	C1-C2-C3-C4-C5-C6-C7-C8-C9-C10-C11-C12-C13	C
AB111123	C1-C2-C3-C4-C5-C6-C7-C8-C9-C10-C11-C12-C13	human	C1-C2-C3-C4-C5-C6-C7-C8-C9-C10-C11-C12-C13	C
AB111124	C1-C2-C3-C4-C5-C6-C7-C8-C9-C10-C11-C12-C13	human	C1-C2-C3-C4-C5-C6-C7-C8-C9-C10-C11-C12-C13	C
AB111125	C1-C2-C3-C4-C5-C6-C7-C8-C9-C10-C11-C12-C13	human	C1-C2-C3-C4-C5-C6-C7-C8-C9-C10-C11-C12-C13	C
AB111946	C1-C2-C3-C4-C5-C6-C7-C8-C9-C10-C11-C12-C13	human	C1-C2-C3-C4-C5-C6-C7-C8-C9-C10-C11-C12-C13	C
AB112063	C1-C2-C3-C4-C5-C6-C7-C8-C9-C10-C11-C12-C13	human	C1-C2-C3-C4-C5-C6-C7-C8-C9-C10-C11-C12-C13	C
AB112065	C1-C2-C3-C4-C5-C6-C7-C8-C9-C10-C11-C12-C13	human	C1-C2-C3-C4-C5-C6-C7-C8-C9-C10-C11-C12-C13	C
AB112066	C1-C2-C3-C4-C5-C6-C7-C8-C9-C10-C11-C12-C13	human	C1-C2-C3-C4-C5-C6-C7-C8-C9-C10-C11-C12-C13	C
AB112348	C1-C2-C3-C4-C5-C6-C7-C8-C9-C10-C11-C12-C13	human	C1-C2-C3-C4-C5-C6-C7-C8-C9-C10-C11-C12-C13	C
AB112408	C1-C2-C3-C4-C5-C6-C7-C8-C9-C10-C11-C12-C13	human	C1-C2-C3-C4-C5-C6-C7-C8-C9-C10-C11-C12-C13	C
AB112471	C1-C2-C3-C4-C5-C6-C7-C8-C9-C10-C11-C12-C13	human	C1-C2-C3-C4-C5-C6-C7-C8-C9-C10-C11-C12-C13	C
AB112472	C1-C2-C3-C4-C5-C6-C7-C8-C9-C10-C11-C12-C13	human	C1-C2-C3-C4-C5-C6-C7-C8-C9-C10-C11-C12-C13	C
AB113875	C1-C2-C3-C4-C5-C6-C7-C8-C9-C10-C11-C12-C13	human	C1-C2-C3-C4-C5-C6-C7-C8-C9-C10-C11-C12-C13	C
AB113876	C1-C2-C3-C4-C5-C6-C7-C8-C9-C10-C11-C12-C13	human	C1-C2-C3-C4-C5-C6-C7-C8-C9-C10-C11-C12-C13	C
AB113877	C1-C2-C3-C4-C5-C6-C7-C8-C9-C10-C11-C12-C13	human	C1-C2-C3-C4-C5-C6-C7-C8-C9-C10-C11-C12-C13	C
AB113878	C1-C2-C3-C4-C5-C6-C7-C8-C9-C10-C11-C12-C13	human	C1-C2-C3-C4-C5-C6-C7-C8-C9-C10-C11-C12-C13	C
AB113879	C1-C2-C3-C4-C5-C6-C7-C8-C9-C10-C11-C12-C13	human	C1-C2-C3-C4-C5-C6-C7-C8-C9-C10-C11-C12-C13	C
AB115417	C1-C2-C3-C4-C5-C6-C7-C8-C9-C10-C11-C12-C13	human	C1-C2-C3-C4-C5-C6-C7-C8-C9-C10-C11-C12-C13	C
AB117758	C1-C2-C3-C4-C5-C6-C7-C8-C9-C10-C11-C12-C13	human	C1-C2-C3-C4-C5-C6-C7-C8-C9-C10-C11-C12-C13	C
AB176642	C1-C2-C3-C4-C5-C6-C7-C8-C9-C10-C11-C12-C13	human	C1-C2-C3-C4-C5-C6-C7-C8-C9-C10-C11-C12-C13	C
AB182589	C1-C2-C3-C4-C5-C6-C7-C8-C9-C10-C11-C12-C13	human	C1-C2-C3-C4-C5-C6-C7-C8-C9-C10-C11-C12-C13	C
AB195930	C1-C2-C3-C4-C5-C6-C7-C8-C9-C10-C11-C12-C13	human	C1-C2-C3-C4-C5-C6-C7-C8-C9-C10-C11-C12-C13	C
AB195931	C1-C2-C3-C4-C5-C6-C7-C8-C9-C10-C11-C12-C13	human	C1-C2-C3-C4-C5-C6-C7-C8-C9-C10-C11-C12-C13	C
AB195932	C1-C2-C3-C4-C5-C6-C7-C8-C9-C10-C11-C12-C13	human	C1-C2-C3-C4-C5-C6-C7-C8-C9-C10-C11-C12-C13	C
AB195936	C1-C2-C3-C4-C5-C6-C7-C8-C9-C10-C11-C12-C13	human	C1-C2-C3-C4-C5-C6-C7-C8-C9-C10-C11-C12-C13	C
AB195937	C1-C2-C3-C4-C5-C6-C7-C8-C9-C10-C11-C12-C13	human	C1-C2-C3-C4-C5-C6-C7-C8-C9-C10-C11-C12-C13	C
AB195938	C1-C2-C3-C4-C5-C6-C7-C8-C9-C10-C11-C12-C13	human	C1-C2-C3-C4-C5-C6-C7-C8-C9-C10-C11-C12-C13	C
AB195939	C1-C2-C3-C4-C5-C6-C7-C8-C9-C10-C11-C12-C13	human	C1-C2-C3-C4-C5-C6-C7-C8-C9-C10-C11-C12-C13	C
AB195940	C1-C2-C3-C4-C5-C6-C7-C8-C9-C10-C11-C12-C13	human	C1-C2-C3-C4-C5-C6-C7-C8-C9-C10-C11-C12-C13	C
AB195941	C1-C2-C3-C4-C5-C6-C7-C8-C9-C10-C11-C12-C13	human	C1-C2-C3-C4-C5-C6-C7-C8-C9-C10-C11-C12-C13	C
AB195942	C1-C2-C3-C4-C5-C6-C7-C8-C9-C10-C11-C12-C13	human	C1-C2-C3-C4-C5-C6-C7-C8-C9-C10-C11-C12-C13	C
AB195943	C1-C2-C3-C4-C5-C6-C7-C8-C9-C10-C11-C12-C13	human	C1-C2-C3-C4-C5-C6-C7-C8-C9-C10-C11-C12-C13	C
AB195944	C1-C2-C3-C4-C5-C6-C7-C8-C9-C10-C11-C12-C13	human	C1-C2-C3-C4-C5-C6-C7-C8-C9-C10-C11-C12-C13	C
AB195945	C1-C2-C3-C4-C5-C6-C7-C8-C9-C10-C11-C12-C13	human	C1-C2-C3-C4-C5-C6-C7-C8-C9-C10-C11-C12-C13	C
AB195946	C1-C2-C3-C4-C5-C6-C7-C8-C9-C10-C11-C12-C13	human	C1-C2-C3-C4-C5-C6-C7-C8-C9-C10-C11-C12-C13	C
AB195947	C1-C2-C3-C4-C5-C6-C7-C8-C9-C10-C11-C12-C13	human	C1-C2-C3-C4-C5-C6-C7-C8-C9-C10-C11-C12-C13	C
AB195948	C1-C2-C3-C4-C5-C6-C7-C8-C9-C10-C11-C12-C13	human	C1-C2-C3-C4-C5-C6-C7-C8-C9-C10-C11-C12-C13	C
AB195949	C1-C2-C3-C4-C5-C6-C7-C8-C9-C10-C11-C12-C13	human	C1-C2-C3-C4-C5-C6-C7-C8-C9-C10-C11-C12-C13	C
AB195950	C1-C2-C3-C4-C5-C6-C7-C8-C9-C10-C11-C12-C13	human	C1-C2-C3-C4-C5-C6-C7-C8-C9-C10-C11-C12-C13	C
AB195951	C1-C2-C3-C4-C5-C6-C7-C8-C9-C10-C11-C12-C13	human	C1-C2-C3-C4-C5-C6-C7-C8-C9-C10-C11-C12-C13	C
AB195952	C1-C2-C3-C4-C5-C6-C7-C8-C9-C10-C11-C12-C13	human	C1-C2-C3-C4-C5-C6-C7-C8-C9-C10-C11-C12-C13	C
AB195953	C1-C2-C3-C4-C5-C6-C7-C8-C9-C10-C11-C12-C13	human	C1-C2-C3-C4-C5-C6-C7-C8-C9-C10-C11-C12-C13	C
AB195954	C1-C2-C3-C4-C5-C6-C7-C8-C9-C10-C11-C12-C13	human	C1-C2-C3-C4-C5-C6-C7-C8-C9-C10-C11-C12-C13	C
AB195955	C1-C2-C3-C4-C5-C6-C7-C8-C9-C10-C11-C12-C13	human	C1-C2-C3-C4-C5-C6-C7-C8-C9-C10-C11-C12-C13	C
AB195956	C1-C2-C3-C4-C5-C6-C7-C8-C9-C10-C11-C12-C13	human	C1-C2-C3-C4-C5-C6-C7-C8-C9-C10-C11-C12-C13	C
AB195957	C1-C2-C3-C4-C5-C6-C7-C8-C9-C10-C11-C12-C13	human	C1-C2-C3-C4-C5-C6-C7-C8-C9-C10-C11-C12-C13	C
AB198076	C1-C2-C3-C4-C5-C6-C7-C8-C9-C10-C11-C12-C13	human	C1-C2-C3-C4-C5-C6-C7-C8-C9-C10-C11-C12-C13	C
AB198077	C1-C2-C3-C4-C5-C6-C7-C8-C9-C10-C11-C12-C13	human	C1-C2-C3-C4-C5-C6-C7-C8-C9-C10-C11-C12-C13	C
AB198078	C1-C2-C3-C4-C5-C6-C7-C8-C9-C10-C11-C12-C13	human	C1-C2-C3-C4-C5-C6-C7-C8-C9-C10-C11-C12-C13	C
AB198079	C1-C2-C3-C4-C5-C6-C7-C8-C9-C10-C11-C12-C13	human	C1-C2-C3-C4-C5-C6-C7-C8-C9-C10-C11-C12-C13	C
AB198080	C1-C2-C3-C4-C5-C6-C7-C8-C9-C10-C11-C12-C13	human	C1-C2-C3-C4-C5-C6-C7-C8-C9-C10-C11-C12-C13	C
AB198081	C1-C2-C3-C4-C5-C6-C7-C8-C9-C10-C11-C12-C13	human	C1-C2-C3-C4-C5-C6-C7-C8-C9-C10-C11-C12-C13	C
AB198082	C1-C2-C3-C4-C5-C6-C7-C8-C9-C10-C11-C12-C13	human	C1-C2-C3-C4-C5-C6-C7-C8-C9-C10-C11-C12-C13	C
AB198083	C1-C2-C3-C4-C5-C6-C7-C8-C9-C10-C11-C12-C13	human	C1-C2-C3-C4-C5-C6-C7-C8-C9-C10-C11-C12-C13	C
AB198084	C1-C2-C3-C4-C5-C6-C7-C8-C9-C10-C11-C12-C13	human	C1-C2-C3-C4-C5-C6-C7-C8-C9-C10-C11-C12-C13	C
AB202071	C1-C2-C3-C4-C5-C6-C7-C8-C9-C10-C11-C12-C13	human	C1-C2-C3-C4-C5-C6-C7-C8-C9-C10-C11-C12-C13	C
AB202072	C1-C2-C3-C4-C5-C6-C7-C8-C9-C10-C11-C12-C13	human	C1-C2-C3-C4-C5-C6-C7-C8-C9-C10-C11-C12-C13	C
AB205123	C1-C2-C3-C4-C5-C6-C7-C8-C9-C10-C11-C12-C13	human	C1-C2-C3-C4-C5-C6-C7-C8-C9-C10-C11-C12-C13	C
AB205124	C1-C2-C3-C4-C5-C6-C7-C8-C9-C10-C11-C12-C13	human	C1-C2-C3-C4-C5-C6-C7-C8-C9-C10-C11-C12-C13	C
AB205125	C1-C2-C3-C4-C5-C6-C7-C8-C9-C10-C11-C12-C13	human	C1-C2-C3-C4-C5-C6-C7-C8-C9-C10-C11-C12-C13	C
AB205152	C1-C2-C3-C4-C5-C6-C7-C8-C9-C10-C11-C12-C13	human	C1-C2-C3-C4-C5-C6-C7-C8-C9-C10-C11-C12-C13	C
AB222714	C1-C2-C3-C4-C5-C6-C7-C8-C9-C10-C11-C12-C13	human	C1-C2-C3-C4-C5-C6-C7-C8-C9-C10-C11-C12-C13	C
AB222715	C1-C2-C3-C4-C5-C6-C7-C8-C9-C10-C11-C12-C13	human	C1-C2-C3-C4-C5-C6-C7-C8-C9-C10-C11-C12-C13	C
AB246344	C1-C2-C3-C4-C5-C6-C7-C8-C9-C10-C11-C12-C13	human	C1-C2-C3-C4-C5-C6-C7-C8-C9-C10-C11-C12-C13	C
AB246345	C1-C2-C3-C4-C5-C6-C7-C8-C9-C10-C11-C12-C13	human	C1-C2-C3-C4-C5-C6-C7-C8-C9-C10-C11-C12-C13	C
AB246346	C1-C2-C3-C4-C5-C6-C7-C8-C9-C10-C11-C12-C13	human	C1-C2-C3-C4-C5-C6-C7-C8-C9-C10-C11-C12-C13	C
AB247916	C1-C2-C3-C4-C5-C6-C7-C8-C9-C10-C11-C12-C13	human	C1-C2-C3-C4-C5-C6-C7-C8-C9-C10-C11-C12-C13	C
AB250109	C1-C2-C3-C4-C5-C6-C7-C8-C9-C10-C11-C12-C13	human	C1-C2-C3-C4-C5-C6-C7-C8-C9-C10-C11-C12-C13	C
AB288026	C1-C2-C3-C4-C5-C6-C7-C8-C9-C10-C11-C12-C13	human	C1-C2-C3-C4-C5-C6-C7-C8-C9-C10-C11-C12-C13	C
AB298720	C1-C2-C3-C4-C5-C6-C7-C8-C9-C10-C11-C12-C13	human	C1-C2-C3-C4-C5-C6-C7-C8-C9-C10-C11-C12-C13	C
AB298721	C1-C2-C3-C4-C5-C6-C7-C8-C9-C10-C11-C12-C13	human	C1-C2-C3-C4-C5-C6-C7-C8-C9-C10-C11-C12-C13	C
AB299858	C1-C2-C3-C4-C5-C6-C7-C8-C9-C10-C11-C12-C13	human	C1-C2-C3-C4-C5-C6-C7-C8-C9-C10-C11-C12-C13	C
AB300359	C1-C2-C3-C4-C5-C6-C7-C8-C9-C10-C11-C12-C13	human	C1-C2-C3-C4-C5-C6-C7-C8-C9-C10-C11-C12-C13	C
AB300360	C1-C2-C3-C4-C5-C6-C7-C8-C9-C10-C11-C12-C13	human	C1-C2-C3-C4-C5-C6-C7-C8-C9-C10-C11-C12-C13	C
AB300361	C1-C2-C3-C4-C5-C6-C7-C8-C9-C10-C11-C12-C13	human	C1-C2-C3-C4-C5-C6-C7-C8-C9-C10-C11-C12-C13	C
AB300362	C1-C2-C3-C4-C5-C6-C7-C8-C9-C10-C11-C12-C13	human	C1-C2-C3-C4-C5-C6-C7-C8-C9-C10-C11-C12-C13	C
AB300363	C1-C2-C3-C4-C5-C6-C7-C8-C9-C10-C11-C12-C13	human	C1-C2-C3-C4-C5-C6-C7-C8-C9-C10-C11-C12-C13	C
AB300365	C1-C2-C3-C4-C5-C6-C7-C8-C9-C10-C11-C12-C13	human	C1-C2-C3-C4-C5-C6-C7-C8-C9-C10-C11-C12-C13	C
AB300368	C1-C2-C3-C4-C5-C6-C7-C8-C9-C10-C11-C12-C13	human	C1-C2-C3-C4-C5-C6-C7-C8-C9-C10-C11-C12-C13	C
AB300369	C1-C2-C3-C4-C5-C6-C7-C8-C9-C10-C11-C12-C13	human	C1-C2-C3-C4-C5-C6-C7-C8-C9-C10-C11-C12-C13	C
AB300372	C1-C2-C3-C4-C5-C6-C7-C8-C9-C10-C11-C12-C13	human	C1-C2-C3-C4-C5-C6-C7-C8-C9-C10-C11-C12-C13	C
AB300373	C1-C2-C3-C4-C5-C6-C7-C8-C9-C10-C11-C12-C13	human	C1-C2-C3-C4-C5-C6-C7-C8-C9-C10-C11-C12-C13	C
AB365451	C1-C2-C3-C4-C5-C6-C7-C8-C9-C10-C11-C12-C13	human	C1-C2-C3-C4-C5-C6-C7-C8-C9-C10-C11-C12-C13	C
AB365452	C1-C2-C3-C4-C5-C6-C7-C8-C9-C10-C11-C12-C13	human	C1-C2-C3-C4-C5-C6-C7-C8-C9-C10-C11-C12-C13	C
AB367392	C1-C2-C3-C4-C5-C6-C7-C8-C9-C10-C11-C12-C13	human	C1-C2-C3-C4-C5-C6-C7-C8-C9-C10-C11-C12-C13	C
AB367393	C1-C2-C3-C4-C5-C6-C7-C8-C9-C10-C11-C12-C13	human	C1-C2-C3-C4-C5-C6-C7-C8-C9-C10-C11-C12-C13	C
AB367394	C1-C2-C3-C4-C5-C6-C7-C8-C9-C10-C11-C12-C13	human	C1-C2-C3-C4-C5-C6-C7-C8-C9-C10-C11-C12-C13	C
AB367395	C1-C2-C3-C4-C5-C6-C7-C8-C9-C10-C11-C12-C13	human	C1-C2-C3-C4-C5-C6-C7-C8-C9-C10-C11-C12-C13	C
AB367396	C1-C2-C3-C4-C5-C6-C7-C8-C9-C10-C11-C12-C13	human	C1-C2-C3-C4-C5-C6-C7-C8-C9-C10-C11-C12-C13	C
AB367397	C1-C2-C3-C4-C5-C6-C7-C8-C9-C10-C11-C12-C13	human	C1-C2-C3-C4-C5-C6-C7-C8-C9-C10-C11-C12-C13	C
AB367398	C1-C2-C3-C4-C5-C6-C7-C8-C9-C10-C11-C12-C13	human	C1-C2-C3-C4-C5-C6-C7-C8-C9-C10-C11-C12-C13	C
AB367399	C1-C2-C3-C4-C5-C6-C7-C8-C9-C10-C11-C12-C13	human	C1-C2-C3-C4-C5-C6-C7-C8-C9-C10-C11-C12-C13	C
AB367400	C1-C2-C3-C4-C5-C6-C7-C8-C9-C10-C11-C12-C13	human	C1-C2-C3-C4-C5-C6-C7-C8-C9-C10-C11-C12-C13	C
AB367401	C1-C2-C3-C4-C5-C6-C7-C8-C9-C10-C11-C12-C13	human	C1-C2-C3-C4-C5-C6-C7-C8-C9-C10-C11-C12-C13	C
AB367402	C1-C2-C3-C4-C5-C6-C7-C8-C9-C10-C11-C12-C13	human	C1-C2-C3-C4-C5-C6-C7-C8-C9-C10-C11-C12-C13	C
AB367403	C1-C2-C3-C4-C5-C6-C7-C8-C9-C10-C11-C12-C13	human	C1-C2-C3-C4-C5-C6-C7-C8-C9-C10-C11-C12-C13	C
AB367404	C1-C2-C3-C4-C5-C6-C7-C8-C9-C10-C11-C12-C13	human	C1-C2-C3-C4-C5-C6-C7-C8-C9-C10-C11-C12-C13	C
AB367405	C1-C2-C3-C4-C5-C6-C7-C8-C9-C10-C11-C12-C13	human	C1-C2-C3-C4-C5-C6-C7-C8-C9-C10-C11-C12-C13	C
AB367406	C1-C2-C3-C4-C5-C6-C7-C8-C9-C10-C11-C12-C13	human	C1-C2-C3-C4-C5-C6-C7-C8-C9-C10-C11-C12-C13	C
AB367407	C1-C2-C3-C4-C5-C6-C7-C8-C9-C10-C11-C12-C13	human	C1-C2-C3-C4-C5-C6-C7-C8-C9-C10-C11-C12-C13	C
AB367408	C1-C2-C3-C4-C5-C6-C7-C8-C9-C10-C11-C12-C13	human	C1-C2-C3-C4-C5-C6-C7-C8-C9-C10-C11-C12-C13	C
AB367409	C1-C2-C3-C4-C5-C6-C7-C8-C9-C10-C11-C12-C13	human	C1-C2-C3-C4-C5-C6-C7-C8-C9-C10-C11-C12-C13	C
AB367410	C1-C2-C3-C4-C5-C6-C7-C8-C9-C10-C11-C12-C13	human	C1-C2-C3-C4-C5-C6-C7-C8-C9-C10-C11-C12-C13	C
AB367411	C1-C2-C3-C4-C5-C6-C7-C8-C9-C10-C11-C12-C13	human	C1-C2-C3-C4-C5-C6-C7-C8-C9-C10-C11-C12-C13	C
AB367412	C1-C2-C3-C4-C5-C6-C7-C8-C9-C10-C11-C12-C13	human	C1-C2-C3-C4-C5-C6-C7-C8-C9-C10-C11-C12-C13	C
AB367413	C1-C2-C3-C4-C5-C6-C7-C8-C9-C10-C11-C12-C13	human	C1-C2-C3-C4-C5-C6-C7-C8-C9-C10-C11-C12-C13	C
AB367414	C1-C2-C3-C4-C5-C6-C7-C8-C9-C10-C11-C12-C13	human	C1-C2-C3-C4-C5-C6-C7-C8-C9-C10-C11-C12-C13	C
AB367415	C1-C2-C3-C4-C5-C6-C7-C8-C9-C10-C11-C12-C13	human	C1-C2-C3-C4-C5-C6-C7-C8-C9-C10-C11-C12-C13	C
AB367416	C1-C2-C3-C4-C5-C6-C7-C8-C9-C10-C11-C12-C13	human	C1-C2-C3-C4-C5-C6-C7-C8-C9-C10-C11-C12-C13	C
AB367417	C1-C2-C3-C4-C5-C6-C7-C8-C9-C10-C11-C12-C13	human	C1-C2-C3-C4-C5-C6-C7-C8-C9-C10-C11-C12-C13	C
AB367418	C1-C2-C3-C4-C5-C6-C7-C8-C9-C10-C11-C12-C13	human	C1-C2-C3-C4-C5-C6-C7-C8-C9-C10-C11-C12-C13	C
AB367419	C1-C2-C3-C4-C5-C6-C7-C8-C9-C10-C11-C12-C13	human	C1-C2-C3-C4-C5-C6-C7-C8-C9-C10-C11-C12-C13	C
AB367420	C1-C2-C3-C4-C5-C6-C7-C8-C9-C10-C11-C12-C13	human	C1-C2-C3-C4-C5-C6-C7-C8-C9-C10-C11-C12-C13	C
AB367421	C1-C2-C3-C4-C5-C6-C7-C8-C9-C10-C11-C12-C13	human	C1-C2-C3-C4-C5-C6-C7-C8-C9-C10-C11-C12-C13	C
AB367422	C1-C2-C3-C4-C5-C6-C7-C8-C9-C10-C11-C12-C13	human	C1-C2-C3-C4-C5-C6-C7-C8-C9-C10-C11-C12-C13	C
AB367423	C1-C2-C3-C4-C5-C6-C7-C8-C9-C10-C11-C12-C13	human	C1-C2-C3-C4-C5-C6-C7-C8-C9-C10-C11-C12-C13	C
AB367424	C1-C2-C3-C4-C5-C6-C7-C8-C9-C10-C11-C12-C13	human	C1-C2-C3-C4-C5-C6-C7-C8-C9-C10-C11-C12-C13	C
AB367425	C1-C2-C3-C4-C5-C6-C7-C8-C9-C10-C11-C12-C13	human	C1-C2-C3-C4-C5-C6-C7-C8-C9-C10-C11-C12-C13	C
AB367426	C1-C2-C3-C4-C5-C6-C7-C8-C9-C10-C11-C12-C13	human	C1-C2-C3-C4-C5-C6-C7-C8-C9-C10-C11-C12-C13	C
AB367427	C1-C2-C3-C4-C5-C6-C7-C8-C9-C10-C11-C12-C13	human	C1-C2-C3-C4-C5-C6-C7-C8-C9-C10-C11-C12-C13	C
AB367428	C1-C2-C3-C4-C5-C6-C7-C8-C9-C10-C11-C12-C13	human	C1-C2-C3-C4-C5-C6-C7-C8-C9-C10-C11-C12-C13	C
AB367429	C1-C2-C3-C4-C5-C6-C7-C8-C9-C10-C11-C12-C13	human	C1-C2-C3-C4-C5-C6-C7-C8-C9-C10-C11-C12-C13	C
AB367430	C1-C2-C3-C4-C5-C6-C7-C8-C9-C10-C11-C12-C13	human	C1-C2-C3-C4-C5-C6-C7-C8-C9-C10-C11-C12-C13	C
AB367431	C1-C2-C3-C4-C5-C6-C7-C8-C9-C10-C11-C12-C13	human	C1-C2-C3-C4-C5-C6-C7-C8-C9-C10-C11-C12-C13	C
AB367432	C1-C2-C3-C4-C5-C6-C7-C8-C9-C10-C11-C12-C13	human	C1-C2-C3-C4-C5-C6-C7-C8-C9-C10-C11-C12-C13	C
AB367433	C1-C2-C3-C4-C5-C6-C7-C8-C9-C10-C11-C12-C13	human	C1-C2-C3-C4-C5-C6-C7-C8-C9-C10-C11-C12-C13	C
AB367434	C1-C2-C3-C4-C5-C6-C7-C8-C9-C10-C11-C12-C13	human	C1-C2-C3-C4-C5-C6-C7-C8-C9-C10-C11-C12-C13	C
AB367435	C1-C2-C3-C4-C5-C6-C7-C8-C9-C10-C11-C12-C13	human	C1-C2-C3-C4-C5-C6-C7-C8-C9-C10-C11-C12-C13	C
AB368296	C1-C2-C3-C4-C5-C6-C7-C8-C9-C10-C11-C12-C13	human	C1-C2-C3-C4-C5-C6-C7-C8-C9-C10-C11-C12-C13	C
AB426467	C1-C2-C3-C4-C5-C6-C7-C8-C9-C10-C11-C12-C13	human	C1-C2-C3-C4-C5-C6-C7-C8-C9-C10-C11-C12-C13	C
AB471848	C1-C2-C3-C4-C5-C6-C7-C8-C9-C10-C11-C12-C13	human	C1-C2-C3-C4-C5-C6-C7-C8-C9-C10-C11-C12-C13	C
AB471849	C1-C2-C3-C4-C5-C6-C7-C8-C9-C10-C11-C12-C13	human	C1-C2-C3-C4-C5-C6-C7-C8-C9-C10-C11-C12-C13	C
AB471850	C1-C2-C3-C4-C5-C6-C7-C8-C9-C10-C11-C12-C13	human	C1-C2-C3-C4-C5-C6-C7-C8-C9-C10-C11-C12-C13	C
AB471851	C1-C2-C3-C4-C5-C6-C7-C8-C9-C10-C11-C12-C13	human	C1-C2-C3-C4-C5-C6-C7-C8-C9-C10-C11-C12-C13	C
AB471852	C1-C2-C3-C4-C5-C6-C7-C8-C9-C10-C11-C12-C13	human	C1-C2-C3-C4-C5-C6-C7-C8-C9-C10-C11-C12-C13	C
AB471853	C1-C2-C3-C4-C5-C6-C7-C8-C9-C10-C11-C12-C13	human	C1-C2-C3-C4-C5-C6-C7-C8-C9-C10-C11-C12-C13	C
AB485808	C1-C2-C3-C4-C5-C6-C7-C8-C9-C10-C11-C12-C13	human	C1-C2-C3-C4-C5-C6-C7-C8-C9-C10-C11-C12-C13	C
AB485809	C1-C2-C3-C4-C5-C6-C7-C8-C9-C10-C11-C12-C13	human	C1-C2-C3-C4-C5-C6-C7-C8-C9-C10-C11-C12-C13	C
AB485810	C1-C2-C3-C4-C5-C6-C7-C8-C9-C10-C11-C12-C13	human	C1-C2-C3-C4-C5-C6-C7-C8-C9-C10-C11-C12-C13	C
AB493837	C1-C2-C3-C4-C5-C6-C7-C8-C9-C10-C11-C12-C13	human	C1-C2-C3-C4-C5-C6-C7-C8-C9-C10-C11-C12-C13	C
AB493838	C1-C2-C3-C4-C5-C6-C7-C8-C9-C10-C11-C12-C13	human	C1-C2-C3-C4-C5-C6-C7-C8-C9-C10-C11-C12-C13	C
AB493839	C1-C2-C3-C4-C5-C6-C7-GIBB8-C9-C10-C11-C12-GIBB13	human	C1-C2-C3-C4-C5-C6-C7-C8-C9-C10-C11-C12-C13	C
AB493840	C1-C2-C3-C4-C5-C6-C7-C8-C9-C10-C11-C12-C13	human	C1-C2-C3-C4-C5-C6-C7-C8-C9-C10-C11-C12-C13	C
AB493842	C1-C2-C3-C4-C5-C6-C7-C8-C9-C10-C11-C12-C13	human	C1-C2-C3-C4-C5-C6-C7-C8-C9-C10-C11-C12-C13	C
AB493843	C1-C2-C3-C4-C5-C6-C7-C8-C9-C10-C11-C12-C13	human	C1-C2-C3-C4-C5-C6-C7-C8-C9-C10-C11-C12-C13	C
AB493844	C1-C2-C3-C4-C5-C6-C7-C8-C9-C10-C11-C12-GIBB13	human	C1-C2-C3-C4-C5-C6-C7-C8-C9-C10-C11-C12-C13	C
AB493847	C1-C2-C3-C4-C5-C6-C7-C8-C9-C10-C11-C12-C13	human	C1-C2-C3-C4-C5-C6-C7-C8-C9-C10-C11-C12-C13	C
AB540583	C1-C2-C3-C4-C5-C6-C7-C8-C9-C10-C11-C12-C13	human	C1-C2-C3-C4-C5-C6-C7-C8-C9-C10-C11-C12-C13	C
AB540584	C1-C2-C3-C4-C5-C6-C7-C8-C9-C10-C11-C12-C13	human	C1-C2-C3-C4-C5-C6-C7-C8-C9-C10-C11-C12-C13	C
AB540585	C1-C2-C3-C4-C5-C6-C7-C8-C9-C10-C11-C12-C13	human	C1-C2-C3-C4-C5-C6-C7-C8-C9-C10-C11-C12-C13	C
AB554014	C1-C2-C3-C4-C5-C6-C7-C8-C9-C10-C11-C12-C13	human	C1-C2-C3-C4-C5-C6-C7-C8-C9-C10-C11-C12-C13	C
AB554015	C1-C2-C3-C4-C5-C6-C7-C8-C9-C10-C11-C12-C13	human	C1-C2-C3-C4-C5-C6-C7-C8-C9-C10-C11-C12-C13	C
AB554018	C1-C2-C3-C4-C5-C6-C7-C8-C9-C10-C11-C12-C13	human	C1-C2-C3-C4-C5-C6-C7-C8-C9-C10-C11-C12-C13	C
AB554019	C1-C2-C3-C4-C5-C6-C7-C8-C9-C10-C11-C12-C13	human	C1-C2-C3-C4-C5-C6-C7-C8-C9-C10-C11-C12-C13	C
AB554020	C1-C2-C3-C4-C5-C6-C7-C8-C9-C10-C11-C12-C13	human	C1-C2-C3-C4-C5-C6-C7-C8-C9-C10-C11-C12-C13	C
AB554021	C1-C2-C3-C4-C5-C6-C7-C8-C9-C10-C11-C12-C13	human	C1-C2-C3-C4-C5-C6-C7-C8-C9-C10-C11-C12-C13	C
AB554022	C1-C2-C3-C4-C5-C6-C7-C8-C9-C10-C11-C12-C13	human	C1-C2-C3-C4-C5-C6-C7-C8-C9-C10-C11-C12-C13	C
AB554025	C1-C2-C3-C4-C5-C6-C7-C8-C9-C10-C11-C12-C13	human	C1-C2-C3-C4-C5-C6-C7-C8-C9-C10-C11-C12-C13	C
AB560661	C1-C2-C3-C4-C5-C6-C7-C8-C9-C10-C11-C12-C13	human	C1-C2-C3-C4-C5-C6-C7-C8-C9-C10-C11-C12-C13	C
AB560662	C1-C2-C3-C4-C5-C6-C7-C8-C9-C10-C11-C12-C13	human	C1-C2-C3-C4-C5-C6-C7-C8-C9-C10-C11-C12-C13	C
AB640730	C1-C2-C3-C4-C5-C6-C7-C8-C9-C10-C11-C12-C13	human	C1-C2-C3-C4-C5-C6-C7-C8-C9-C10-C11-C12-C13	C
AB642095	C1-C2-C3-C4-C5-C6-C7-C8-C9-C10-C11-C12-C13	human	C1-C2-C3-C4-C5-C6-C7-C8-C9-C10-C11-C12-C13	C
AB642096	C1-C2-C3-C4-C5-C6-C7-C8-C9-C10-C11-C12-C13	human	C1-C2-C3-C4-C5-C6-C7-C8-C9-C10-C11-C12-C13	C
AB642097	C1-C2-C3-C4-C5-C6-C7-C8-C9-C10-C11-C12-C13	human	C1-C2-C3-C4-C5-C6-C7-C8-C9-C10-C11-C12-C13	C
AB642099	C1-C2-C3-C4-C5-C6-C7-C8-C9-C10-C11-C12-C13	human	C1-C2-C3-C4-C5-C6-C7-C8-C9-C10-C11-C12-C13	C
AB642100	C1-C2-C3-C4-C5-C6-C7-C8-C9-C10-C11-C12-C13	human	C1-C2-C3-C4-C5-C6-C7-C8-C9-C10-C11-C12-C13	C
AB644283	C1-C2-C3-C4-C5-C6-C7-C8-C9-C10-C11-C12-C13	human	C1-C2-C3-C4-C5-C6-C7-C8-C9-C10-C11-C12-C13	C
AB644284	C1-C2-C3-C4-C5-C6-C7-C8-C9-C10-C11-C12-C13	human	C1-C2-C3-C4-C5-C6-C7-C8-C9-C10-C11-C12-C13	C
AB644286	C1-C2-C3-C4-C5-C6-C7-C8-C9-C10-C11-C12-C13	human	C1-C2-C3-C4-C5-C6-C7-C8-C9-C10-C11-C12-C13	C
AB675674	C1-C2-C3-C4-C5-C6-C7-C8-C9-C10-C11-C12-C13	human	C1-C2-C3-C4-C5-C6-C7-C8-C9-C10-C11-C12-C13	C
AB675675	C1-C2-C3-C4-C5-C6-C7-C8-C9-C10-C11-C12-C13	human	C1-C2-C3-C4-C5-C6-C7-C8-C9-C10-C11-C12-C13	C
AB675677	C1-C2-C3-C4-C5-C6-C7-C8-C9-C10-C11-C12-C13	human	C1-C2-C3-C4-C5-C6-C7-C8-C9-C10-C11-C12-C13	C
AB697490	C1-C2-C3-C4-C5-C6-C7-C8-C9-C10-C11-C12-C13	human	C1-C2-C3-C4-C5-C6-C7-C8-C9-C10-C11-C12-C13	C
AB697494	C1-C2-C3-C4-C5-C6-C7-C8-C9-C10-C11-C12-C13	human	C1-C2-C3-C4-C5-C6-C7-C8-C9-C10-C11-C12-C13	C
AB697500	C1-C2-C3-C4-C5-C6-C7-C8-C9-C10-C11-C12-C13	human	C1-C2-C3-C4-C5-C6-C7-C8-C9-C10-C11-C12-C13	C
AB697502	C1-C2-C3-C4-C5-C6-C7-C8-C9-C10-C11-C12-C13	human	C1-C2-C3-C4-C5-C6-C7-C8-C9-C10-C11-C12-C13	C
AB697510	C1-C2-C3-C4-C5-C6-C7-C8-C9-C10-C11-C12-C13	human	C1-C2-C3-C4-C5-C6-C7-C8-C9-C10-C11-C12-C13	C
AB900099	C1-C2-C3-C4-C5-C6-C7-C8-C9-C10-C11-C12-C13	human	C1-C2-C3-C4-C5-C6-C7-C8-C9-C10-C11-C12-C13	C
AB900109	C1-C2-C3-C4-C5-C6-C7-C8-C9-C10-C11-C12-C13	human	C1-C2-C3-C4-C5-C6-C7-C8-C9-C10-C11-C12-C13	C
AB900113	C1-C2-C3-C4-C5-C6-C7-C8-C9-C10-C11-C12-C13	human	C1-C2-C3-C4-C5-C6-C7-C8-C9-C10-C11-C12-C13	C
AB900115	C1-C2-C3-C4-C5-C6-C7-C8-C9-C10-C11-C12-C13	human	C1-C2-C3-C4-C5-C6-C7-C8-C9-C10-C11-C12-C13	C
AB900116	C1-C2-C3-C4-C5-C6-C7-C8-C9-C10-C11-C12-C13	human	C1-C2-C3-C4-C5-C6-C7-C8-C9-C10-C11-C12-C13	C
AB931170	C1-C2-C3-C4-C5-C6-C7-C8-C9-C10-C11-C12-C13	human	C1-C2-C3-C4-C5-C6-C7-C8-C9-C10-C11-C12-C13	C
AB931171	C1-C2-C3-C4-C5-C6-C7-C8-C9-C10-C11-C12-C13	human	C1-C2-C3-C4-C5-C6-C7-C8-C9-C10-C11-C12-C13	C
AB971714	C1-C2-C3-C4-C5-C6-C7-C8-C9-C10-C11-C12-C13	human	C1-C2-C3-C4-C5-C6-C7-C8-C9-C10-C11-C12-C13	C
AB971715	C1-C2-C3-C4-C5-C6-C7-C8-C9-C10-C11-C12-C13	human	C1-C2-C3-C4-C5-C6-C7-C8-C9-C10-C11-C12-C13	C
AB981580	C1-C2-C3-C4-C5-C6-C7-C8-C9-C10-C11-C12-C13	human	C1-C2-C3-C4-C5-C6-C7-C8-C9-C10-C11-C12-C13	C
AF068756	C1-C2-C3-C4-C5-C6-C7-C8-C9-C10-C11-C12-C13	human	C1-C2-C3-C4-C5-C6-C7-C8-C9-C10-C11-C12-C13	C
AF182802	C1-C2-C3-C4-C5-C6-C7-C8-C9-C10-C11-C12-C13	human	C1-C2-C3-C4-C5-C6-C7-C8-C9-C10-C11-C12-C13	C
AF182803	C1-C2-C3-C4-C5-C6-C7-C8-C9-C10-C11-C12-C13	human	C1-C2-C3-C4-C5-C6-C7-C8-C9-C10-C11-C12-C13	C
AF182804	C1-C2-C3-C4-C5-C6-C7-C8-C9-C10-C11-C12-C13	human	C1-C2-C3-C4-C5-C6-C7-C8-C9-C10-C11-C12-C13	C
AF182805	C1-C2-C3-C4-C5-C6-C7-C8-C9-C10-C11-C12-C13	human	C1-C2-C3-C4-C5-C6-C7-C8-C9-C10-C11-C12-C13	C
AF223954	C1-C2-C3-C4-C5-C6-C7-C8-C9-C10-C11-C12-C13	human	C1-C2-C3-C4-C5-C6-C7-C8-C9-C10-C11-C12-C13	C
AF223955	C1-C2-C3-C4-C5-C6-C7-C8-C9-C10-C11-C12-C13	human	C1-C2-C3-C4-C5-C6-C7-C8-C9-C10-C11-C12-C13	C
AF223956	C1-C2-C3-C4-C5-C6-C7-C8-C9-C10-C11-C12-C13	human	C1-C2-C3-C4-C5-C6-C7-C8-C9-C10-C11-C12-C13	C
AF223957	C1-C2-C3-C4-C5-C6-C7-C8-C9-C10-C11-C12-C13	human	C1-C2-C3-C4-C5-C6-C7-C8-C9-C10-C11-C12-C13	C
AF223958	C1-C2-C3-C4-C5-C6-C7-C8-C9-C10-C11-C12-C13	human	C1-C2-C3-C4-C5-C6-C7-C8-C9-C10-C11-C12-C13	C
AF223959	C1-C2-C3-C4-C5-C6-C7-C8-C9-C10-C11-C12-C13	human	C1-C2-C3-C4-C5-C6-C7-C8-C9-C10-C11-C12-C13	C
AF223960	C1-C2-C3-C4-C5-C6-C7-C8-C9-C10-C11-C12-C13	human	C1-C2-C3-C4-C5-C6-C7-C8-C9-C10-C11-C12-C13	C
AF223961	C1-C2-C3-C4-C5-C6-C7-C8-C9-C10-C11-C12-C13	human	C1-C2-C3-C4-C5-C6-C7-C8-C9-C10-C11-C12-C13	C
AF286594	C1-C2-C3-C4-C5-C6-C7-C8-C9-C10-C11-C12-C13	human	C1-C2-C3-C4-C5-C6-C7-C8-C9-C10-C11-C12-C13	C
AF330110	C1-C2-C3-C4-C5-C6-C7-C8-C9-C10-C11-C12-C13	human	C1-C2-C3-C4-C5-C6-C7-C8-C9-C10-C11-C12-C13	C
AF363961	C1-C2-C3-C4-C5-C6-C7-C8-C9-C10-C11-C12-C13	human	C1-C2-C3-C4-C5-C6-C7-C8-C9-C10-C11-C12-C13	C
AF363962	C1-C2-C3-C4-C5-C6-C7-C8-C9-C10-C11-C12-C13	human	C1-C2-C3-C4-C5-C6-C7-C8-C9-C10-C11-C12-C13	C
AF363963	C1-C2-C3-C4-C5-C6-C7-C8-C9-C10-C11-C12-C13	human	C1-C2-C3-C4-C5-C6-C7-C8-C9-C10-C11-C12-C13	C
AF384371	C1-C2-C3-C4-C5-C6-C7-C8-C9-C10-C11-C12-C13	human	C1-C2-C3-C4-C5-C6-C7-C8-C9-C10-C11-C12-C13	C
AF384372	C1-C2-C3-C4-C5-C6-C7-C8-C9-C10-C11-C12-C13	human	C1-C2-C3-C4-C5-C6-C7-C8-C9-C10-C11-C12-C13	C
AF411408	C1-C2-C3-C4-C5-C6-C7-C8-C9-C10-C11-C12-C13	human	C1-C2-C3-C4-C5-C6-C7-C8-C9-C10-C11-C12-C13	C
AF411409	C1-C2-C3-C4-C5-C6-C7-C8-C9-C10-C11-C12-C13	human	C1-C2-C3-C4-C5-C6-C7-C8-C9-C10-C11-C12-C13	C
AF411410	C1-C2-C3-C4-C5-C6-C7-C8-C9-C10-C11-C12-C13	human	C1-C2-C3-C4-C5-C6-C7-C8-C9-C10-C11-C12-C13	C
AF411411	C1-C2-C3-C4-C5-C6-C7-C8-C9-C10-C11-C12-C13	human	C1-C2-C3-C4-C5-C6-C7-C8-C9-C10-C11-C12-C13	C
AF411412	C1-C2-C3-C4-C5-C6-C7-C8-C9-C10-C11-C12-C13	human	C1-C2-C3-C4-C5-C6-C7-C8-C9-C10-C11-C12-C13	C
AF458664	C1-C2-C3-C4-C5-C6-C7-C8-C9-C10-C11-C12-C13	human	C1-C2-C3-C4-C5-C6-C7-C8-C9-C10-C11-C12-C13	C
AF458665	C1-C2-C3-C4-C5-C6-C7-C8-C9-C10-C11-C12-C13	human	C1-C2-C3-C4-C5-C6-C7-C8-C9-C10-C11-C12-C13	C
AF461357	C1-C2-C3-C4-C5-C6-C7-C8-C9-C10-C11-C12-C13	human	C1-C2-C3-C4-C5-C6-C7-C8-C9-C10-C11-C12-C13	C
AF461361	C1-C2-C3-C4-C5-C6-C7-C8-C9-C10-C11-C12-C13	human	C1-C2-C3-C4-C5-C6-C7-C8-C9-C10-C11-C12-C13	C
AF461363	C1-C2-C3-C4-C5-C6-C7-C8-C9-C10-C11-C12-C13	human	C1-C2-C3-C4-C5-C6-C7-C8-C9-C10-C11-C12-C13	C
AF473543	C1-C2-C3-C4-C5-C6-C7-C8-C9-C10-C11-C12-C13	human	C1-C2-C3-C4-C5-C6-C7-C8-C9-C10-C11-C12-C13	C
AF533983	C1-C2-C3-C4-C5-C6-C7-C8-C9-C10-C11-C12-C13	human	C1-C2-C3-C4-C5-C6-C7-C8-C9-C10-C11-C12-C13	C
AJ748098	C1-C2-C3-C4-C5-C6-C7-C8-C9-C10-C11-C12-C13	human	C1-C2-C3-C4-C5-C6-C7-C8-C9-C10-C11-C12-C13	C
AP011097	C1-C2-C3-C4-C5-C6-C7-C8-C9-C10-C11-C12-C13	human	C1-C2-C3-C4-C5-C6-C7-C8-C9-C10-C11-C12-C13	C
AP011098	C1-C2-C3-C4-C5-C6-C7-C8-C9-C10-C11-C12-C13	human	C1-C2-C3-C4-C5-C6-C7-C8-C9-C10-C11-C12-C13	C
AP011102	C1-C2-C3-C4-C5-C6-C7-GIBB8-C9-C10-C11-C12-C13	human	C1-C2-C3-C4-C5-C6-C7-C8-C9-C10-C11-C12-C13	C
AP011104	C1-C2-C3-C4-C5-C6-C7-C8-C9-C10-C11-C12-C13	human	C1-C2-C3-C4-C5-C6-C7-C8-C9-C10-C11-C12-C13	C
AP011105	C1-C2-C3-C4-C5-C6-C7-C8-C9-C10-C11-C12-C13	human	C1-C2-C3-C4-C5-C6-C7-C8-C9-C10-C11-C12-C13	C
AP011106	C1-C2-C3-C4-C5-C6-C7-C8-C9-C10-C11-C12-C13	human	C1-C2-C3-C4-C5-C6-C7-C8-C9-C10-C11-C12-C13	C
AP011107	C1-C2-C3-C4-C5-C6-C7-C8-C9-C10-C11-C12-C13	human	C1-C2-C3-C4-C5-C6-C7-C8-C9-C10-C11-C12-C13	C
AP011108	C1-C2-C3-C4-C5-C6-C7-GIBB8-C9-C10-C11-C12-C13	human	C1-C2-C3-C4-C5-C6-C7-C8-C9-C10-C11-C12-C13	C
AY040627	C1-C2-C3-C4-C5-C6-C7-C8-C9-C10-C11-C12-C13	human	C1-C2-C3-C4-C5-C6-C7-C8-C9-C10-C11-C12-C13	C
AY066028	C1-C2-C3-C4-C5-C6-C7-C8-C9-C10-C11-C12-C13	human	C1-C2-C3-C4-C5-C6-C7-C8-C9-C10-C11-C12-C13	C
AY123041	C1-C2-C3-C4-C5-C6-C7-C8-C9-C10-C11-C12-C13	human	C1-C2-C3-C4-C5-C6-C7-C8-C9-C10-C11-C12-C13	C
AY123424	C1-C2-C3-C4-C5-C6-C7-C8-C9-C10-C11-C12-C13	human	C1-C2-C3-C4-C5-C6-C7-C8-C9-C10-C11-C12-C13	C
AY148342	C1-C2-C3-C4-C5-C6-C7-C8-C9-C10-C11-C12-C13	human	C1-C2-C3-C4-C5-C6-C7-C8-C9-C10-C11-C12-C13	C
AY167090	C1-C2-C3-C4-C5-C6-C7-C8-C9-C10-C11-C12-C13	human	C1-C2-C3-C4-C5-C6-C7-C8-C9-C10-C11-C12-C13	C
AY167091	C1-C2-C3-C4-C5-C6-C7-C8-C9-C10-C11-C12-C13	human	C1-C2-C3-C4-C5-C6-C7-C8-C9-C10-C11-C12-C13	C
AY167092	C1-C2-C3-C4-C5-C6-C7-C8-C9-C10-C11-C12-C13	human	C1-C2-C3-C4-C5-C6-C7-C8-C9-C10-C11-C12-C13	C
AY167095	C1-C2-C3-C4-C5-C6-C7-C8-C9-C10-C11-C12-C13	human	C1-C2-C3-C4-C5-C6-C7-C8-C9-C10-C11-C12-C13	C
AY167096	C1-C2-C3-C4-C5-C6-C7-C8-C9-C10-C11-C12-C13	human	C1-C2-C3-C4-C5-C6-C7-C8-C9-C10-C11-C12-C13	C
AY167099	C1-C2-C3-C4-C5-C6-C7-C8-C9-C10-C11-C12-C13	human	C1-C2-C3-C4-C5-C6-C7-C8-C9-C10-C11-C12-C13	C
AY206374	C1-C2-C3-C4-C5-C6-C7-C8-C9-C10-C11-C12-C13	human	C1-C2-C3-C4-C5-C6-C7-C8-C9-C10-C11-C12-C13	C
AY206376	C1-C2-C3-C4-C5-C6-C7-C8-C9-C10-C11-C12-C13	human	C1-C2-C3-C4-C5-C6-C7-C8-C9-C10-C11-C12-C13	C
AY206378	C1-C2-C3-C4-C5-C6-C7-C8-C9-C10-C11-C12-C13	human	C1-C2-C3-C4-C5-C6-C7-C8-C9-C10-C11-C12-C13	C
AY206379	C1-C2-C3-C4-C5-C6-C7-C8-C9-C10-C11-C12-C13	human	C1-C2-C3-C4-C5-C6-C7-C8-C9-C10-C11-C12-C13	C
AY206381	C1-C2-C3-C4-C5-C6-C7-C8-C9-C10-C11-C12-C13	human	C1-C2-C3-C4-C5-C6-C7-C8-C9-C10-C11-C12-C13	C
AY206382	C1-C2-C3-C4-C5-C6-C7-C8-C9-C10-C11-C12-C13	human	C1-C2-C3-C4-C5-C6-C7-C8-C9-C10-C11-C12-C13	C
AY206384	C1-C2-C3-C4-C5-C6-C7-C8-C9-C10-C11-C12-C13	human	C1-C2-C3-C4-C5-C6-C7-C8-C9-C10-C11-C12-C13	C
AY206385	C1-C2-C3-C4-C5-C6-C7-C8-C9-C10-C11-C12-C13	human	C1-C2-C3-C4-C5-C6-C7-C8-C9-C10-C11-C12-C13	C
AY206386	C1-C2-C3-C4-C5-C6-C7-C8-C9-C10-C11-C12-C13	human	C1-C2-C3-C4-C5-C6-C7-C8-C9-C10-C11-C12-C13	C
AY206389	C1-C2-C3-C4-C5-C6-C7-C8-C9-C10-C11-C12-C13	human	C1-C2-C3-C4-C5-C6-C7-C8-C9-C10-C11-C12-C13	C
AY206392	C1-C2-C3-C4-C5-C6-C7-C8-C9-C10-C11-C12-C13	human	C1-C2-C3-C4-C5-C6-C7-C8-C9-C10-C11-C12-C13	C
AY206393	C1-C2-C3-C4-C5-C6-C7-C8-C9-C10-C11-C12-C13	human	C1-C2-C3-C4-C5-C6-C7-C8-C9-C10-C11-C12-C13	C
AY217371	C1-C2-C3-C4-C5-C6-C7-C8-C9-C10-C11-C12-C13	human	C1-C2-C3-C4-C5-C6-C7-C8-C9-C10-C11-C12-C13	C
AY217373	C1-C2-C3-C4-C5-C6-C7-C8-C9-C10-C11-C12-C13	human	C1-C2-C3-C4-C5-C6-C7-C8-C9-C10-C11-C12-C13	C
AY217374	C1-C2-C3-C4-C5-C6-C7-C8-C9-C10-C11-C12-C13	human	C1-C2-C3-C4-C5-C6-C7-C8-C9-C10-C11-C12-C13	C
AY217375	C1-C2-C3-C4-C5-C6-C7-C8-C9-C10-C11-C12-C13	human	C1-C2-C3-C4-C5-C6-C7-C8-C9-C10-C11-C12-C13	C
AY217376	C1-C2-C3-C4-C5-C6-C7-C8-C9-C10-C11-C12-C13	human	C1-C2-C3-C4-C5-C6-C7-C8-C9-C10-C11-C12-C13	C
AY217378	C1-C2-C3-C4-C5-C6-C7-C8-C9-C10-C11-C12-C13	human	C1-C2-C3-C4-C5-C6-C7-C8-C9-C10-C11-C12-C13	C
AY220699	C1-C2-C3-C4-C5-C6-C7-C8-C9-C10-C11-C12-C13	human	C1-C2-C3-C4-C5-C6-C7-C8-C9-C10-C11-C12-C13	C
AY220700	C1-C2-C3-C4-C5-C6-C7-C8-C9-C10-C11-C12-C13	human	C1-C2-C3-C4-C5-C6-C7-C8-C9-C10-C11-C12-C13	C
AY220701	C1-C2-C3-C4-C5-C6-C7-C8-C9-C10-C11-C12-GIBB13	human	C1-C2-C3-C4-C5-C6-C7-C8-C9-C10-C11-C12-C13	C
AY220702	C1-C2-C3-C4-C5-C6-C7-C8-C9-C10-C11-C12-C13	human	C1-C2-C3-C4-C5-C6-C7-C8-C9-C10-C11-C12-C13	C
AY247030	C1-C2-C3-C4-C5-C6-C7-C8-C9-C10-C11-C12-C13	human	C1-C2-C3-C4-C5-C6-C7-C8-C9-C10-C11-C12-C13	C
AY247031	C1-C2-C3-C4-C5-C6-C7-C8-C9-C10-C11-C12-C13	human	C1-C2-C3-C4-C5-C6-C7-C8-C9-C10-C11-C12-C13	C
AY247032	C1-C2-C3-C4-C5-C6-C7-C8-C9-C10-C11-C12-C13	human	C1-C2-C3-C4-C5-C6-C7-C8-C9-C10-C11-C12-C13	C
AY306136	C1-C2-C3-C4-C5-C6-C7-C8-C9-C10-C11-C12-C13	human	C1-C2-C3-C4-C5-C6-C7-C8-C9-C10-C11-C12-C13	C
AY596107	C1-C2-C3-C4-C5-C6-C7-C8-C9-C10-C11-C12-C13	human	C1-C2-C3-C4-C5-C6-C7-C8-C9-C10-C11-C12-C13	C
AY596108	C1-C2-C3-C4-C5-C6-C7-C8-C9-C10-C11-C12-C13	human	C1-C2-C3-C4-C5-C6-C7-C8-C9-C10-C11-C12-C13	C
AY641558	C1-C2-C3-C4-C5-C6-C7-C8-C9-C10-C11-C12-C13	human	C1-C2-C3-C4-C5-C6-C7-C8-C9-C10-C11-C12-C13	C
AY641559	C1-C2-C3-C4-C5-C6-C7-C8-C9-C10-C11-C12-C13	human	C1-C2-C3-C4-C5-C6-C7-C8-C9-C10-C11-C12-C13	C
AY641560	C1-C2-C3-C4-C5-C6-C7-C8-C9-C10-C11-C12-C13	human	C1-C2-C3-C4-C5-C6-C7-C8-C9-C10-C11-C12-C13	C
AY641561	C1-C2-C3-C4-C5-C6-C7-C8-C9-C10-C11-C12-C13	human	C1-C2-C3-C4-C5-C6-C7-C8-C9-C10-C11-C12-C13	C
AY641562	C1-C2-C3-C4-C5-C6-C7-C8-C9-C10-C11-C12-C13	human	C1-C2-C3-C4-C5-C6-C7-C8-C9-C10-C11-C12-C13	C
AY641563	C1-C2-C3-C4-C5-C6-C7-C8-C9-C10-C11-C12-C13	human	C1-C2-C3-C4-C5-C6-C7-C8-C9-C10-C11-C12-C13	C
AY800390	C1-C2-C3-C4-C5-C6-C7-C8-C9-C10-C11-C12-C13	human	C1-C2-C3-C4-C5-C6-C7-C8-C9-C10-C11-C12-C13	C
AY862869	C1-C2-C3-C4-C5-C6-C7-C8-C9-C10-C11-C12-C13	human	C1-C2-C3-C4-C5-C6-C7-C8-C9-C10-C11-C12-C13	C
D12980	C1-C2-C3-C4-C5-C6-C7-C8-C9-C10-C11-C12-C13	human	C1-C2-C3-C4-C5-C6-C7-C8-C9-C10-C11-C12-C13	C
D23680	C1-C2-C3-C4-C5-C6-C7-C8-C9-C10-C11-C12-C13	human	C1-C2-C3-C4-C5-C6-C7-C8-C9-C10-C11-C12-C13	C
D23681	C1-C2-C3-C4-C5-C6-C7-C8-C9-C10-C11-C12-C13	human	C1-C2-C3-C4-C5-C6-C7-C8-C9-C10-C11-C12-C13	C
D23682	C1-C2-C3-C4-C5-C6-C7-C8-C9-C10-C11-C12-C13	human	C1-C2-C3-C4-C5-C6-C7-C8-C9-C10-C11-C12-C13	C
D23683	C1-C2-C3-C4-C5-C6-C7-C8-C9-C10-C11-C12-C13	human	C1-C2-C3-C4-C5-C6-C7-C8-C9-C10-C11-C12-C13	C
D23684	C1-C2-C3-C4-C5-C6-C7-C8-C9-C10-C11-C12-C13	human	C1-C2-C3-C4-C5-C6-C7-C8-C9-C10-C11-C12-C13	C
D28880	C1-C2-C3-C4-C5-C6-C7-C8-C9-C10-C11-C12-C13	human	C1-C2-C3-C4-C5-C6-C7-C8-C9-C10-C11-C12-C13	C
D50489	C1-C2-C3-C4-C5-C6-C7-C8-C9-C10-C11-C12-C13	human	C1-C2-C3-C4-C5-C6-C7-C8-C9-C10-C11-C12-C13	C
DQ089757	C1-C2-C3-C4-C5-C6-CHIM7-C8-C9-C10-C11-C12-C13	human	C1-C2-C3-C4-C5-C6-C7-C8-C9-C10-C11-C12-C13	C
DQ089758	C1-C2-C3-C4-C5-C6-C7-C8-C9-C10-C11-C12-C13	human	C1-C2-C3-C4-C5-C6-C7-C8-C9-C10-C11-C12-C13	C
DQ089760	C1-C2-C3-C4-C5-C6-C7-C8-C9-C10-C11-C12-C13	human	C1-C2-C3-C4-C5-C6-C7-C8-C9-C10-C11-C12-C13	C
DQ089761	C1-C2-C3-C4-C5-C6-C7-C8-C9-C10-C11-C12-C13	human	C1-C2-C3-C4-C5-C6-C7-C8-C9-C10-C11-C12-C13	C
DQ089762	C1-C2-C3-C4-C5-C6-C7-C8-C9-C10-C11-C12-C13	human	C1-C2-C3-C4-C5-C6-C7-C8-C9-C10-C11-C12-C13	C
DQ089763	C1-C2-C3-C4-C5-C6-C7-C8-C9-C10-C11-C12-C13	human	C1-C2-C3-C4-C5-C6-C7-C8-C9-C10-C11-C12-C13	C
DQ089764	C1-C2-C3-C4-C5-C6-C7-C8-C9-C10-C11-C12-C13	human	C1-C2-C3-C4-C5-C6-C7-C8-C9-C10-C11-C12-C13	C
DQ089765	C1-C2-C3-C4-C5-C6-C7-C8-C9-C10-C11-C12-C13	human	C1-C2-C3-C4-C5-C6-C7-C8-C9-C10-C11-C12-C13	C
DQ089766	C1-C2-C3-C4-C5-C6-C7-C8-C9-C10-C11-C12-C13	human	C1-C2-C3-C4-C5-C6-C7-C8-C9-C10-C11-C12-C13	C
DQ089767	C1-C2-C3-C4-C5-C6-C7-C8-C9-C10-C11-C12-C13	human	C1-C2-C3-C4-C5-C6-C7-C8-C9-C10-C11-C12-C13	C
DQ089768	C1-C2-C3-C4-C5-C6-C7-C8-C9-C10-C11-C12-C13	human	C1-C2-C3-C4-C5-C6-C7-C8-C9-C10-C11-C12-C13	C
DQ089769	C1-C2-C3-C4-C5-C6-C7-C8-C9-C10-C11-C12-C13	human	C1-C2-C3-C4-C5-C6-C7-C8-C9-C10-C11-C12-C13	C
DQ089770	C1-C2-C3-C4-C5-C6-C7-C8-C9-C10-C11-C12-C13	human	C1-C2-C3-C4-C5-C6-C7-C8-C9-C10-C11-C12-C13	C
DQ089771	C1-C2-C3-C4-C5-C6-C7-C8-C9-C10-C11-C12-C13	human	C1-C2-C3-C4-C5-C6-C7-C8-C9-C10-C11-C12-C13	C
DQ089772	C1-C2-C3-C4-C5-C6-C7-C8-C9-C10-C11-C12-C13	human	C1-C2-C3-C4-C5-C6-C7-C8-C9-C10-C11-C12-C13	C
DQ089773	C1-C2-C3-C4-C5-C6-C7-C8-C9-C10-C11-C12-C13	human	C1-C2-C3-C4-C5-C6-C7-C8-C9-C10-C11-C12-C13	C
DQ089774	C1-C2-C3-C4-C5-C6-C7-C8-C9-C10-C11-C12-C13	human	C1-C2-C3-C4-C5-C6-C7-C8-C9-C10-C11-C12-C13	C
DQ089775	C1-C2-C3-C4-C5-C6-C7-C8-C9-C10-C11-C12-C13	human	C1-C2-C3-C4-C5-C6-C7-C8-C9-C10-C11-C12-C13	C
DQ089776	C1-C2-C3-C4-C5-C6-C7-C8-C9-C10-C11-C12-C13	human	C1-C2-C3-C4-C5-C6-C7-C8-C9-C10-C11-C12-C13	C
DQ089777	C1-C2-C3-C4-C5-C6-C7-C8-C9-C10-C11-C12-C13	human	C1-C2-C3-C4-C5-C6-C7-C8-C9-C10-C11-C12-C13	C
DQ089778	C1-C2-C3-C4-C5-C6-C7-C8-C9-C10-C11-C12-C13	human	C1-C2-C3-C4-C5-C6-C7-C8-C9-C10-C11-C12-C13	C
DQ089779	C1-C2-C3-C4-C5-C6-C7-C8-C9-C10-C11-C12-C13	human	C1-C2-C3-C4-C5-C6-C7-C8-C9-C10-C11-C12-C13	C
DQ089780	C1-C2-C3-C4-C5-C6-C7-C8-C9-C10-C11-C12-C13	human	C1-C2-C3-C4-C5-C6-C7-C8-C9-C10-C11-C12-C13	C
DQ089781	C1-C2-C3-C4-C5-C6-C7-C8-C9-C10-C11-C12-C13	human	C1-C2-C3-C4-C5-C6-C7-C8-C9-C10-C11-C12-C13	C
DQ089782	C1-C2-C3-C4-C5-C6-C7-C8-C9-C10-C11-C12-C13	human	C1-C2-C3-C4-C5-C6-C7-C8-C9-C10-C11-C12-C13	C
DQ089783	C1-C2-C3-C4-C5-C6-C7-C8-C9-C10-C11-C12-C13	human	C1-C2-C3-C4-C5-C6-C7-C8-C9-C10-C11-C12-C13	C
DQ089784	C1-C2-C3-C4-C5-C6-C7-C8-C9-C10-C11-C12-C13	human	C1-C2-C3-C4-C5-C6-C7-C8-C9-C10-C11-C12-C13	C
DQ089785	C1-C2-C3-C4-C5-C6-C7-C8-C9-C10-C11-C12-C13	human	C1-C2-C3-C4-C5-C6-C7-C8-C9-C10-C11-C12-C13	C
DQ089786	C1-C2-C3-C4-C5-C6-C7-C8-C9-C10-C11-C12-C13	human	C1-C2-C3-C4-C5-C6-C7-C8-C9-C10-C11-C12-C13	C
DQ089787	C1-C2-C3-C4-C5-C6-C7-C8-C9-C10-C11-C12-C13	human	C1-C2-C3-C4-C5-C6-C7-C8-C9-C10-C11-C12-C13	C
DQ089788	C1-C2-C3-C4-C5-C6-C7-C8-C9-C10-C11-C12-C13	human	C1-C2-C3-C4-C5-C6-C7-C8-C9-C10-C11-C12-C13	C
DQ089789	C1-C2-C3-C4-C5-C6-C7-C8-C9-C10-C11-C12-C13	human	C1-C2-C3-C4-C5-C6-C7-C8-C9-C10-C11-C12-C13	C
DQ089790	C1-C2-C3-C4-C5-C6-C7-C8-C9-C10-C11-C12-C13	human	C1-C2-C3-C4-C5-C6-C7-C8-C9-C10-C11-C12-C13	C
DQ089791	C1-C2-C3-C4-C5-C6-C7-C8-C9-C10-C11-C12-C13	human	C1-C2-C3-C4-C5-C6-C7-C8-C9-C10-C11-C12-C13	C
DQ089792	C1-C2-C3-C4-C5-C6-C7-C8-C9-C10-C11-C12-C13	human	C1-C2-C3-C4-C5-C6-C7-C8-C9-C10-C11-C12-C13	C
DQ089793	C1-C2-C3-C4-C5-C6-C7-C8-C9-C10-C11-C12-C13	human	C1-C2-C3-C4-C5-C6-C7-C8-C9-C10-C11-C12-C13	C
DQ089794	C1-C2-C3-C4-C5-C6-C7-C8-C9-C10-C11-C12-C13	human	C1-C2-C3-C4-C5-C6-C7-C8-C9-C10-C11-C12-C13	C
DQ089795	C1-C2-C3-C4-C5-C6-C7-C8-C9-C10-C11-C12-C13	human	C1-C2-C3-C4-C5-C6-C7-C8-C9-C10-C11-C12-C13	C
DQ089796	C1-C2-C3-C4-C5-C6-C7-C8-C9-C10-C11-C12-C13	human	C1-C2-C3-C4-C5-C6-C7-C8-C9-C10-C11-C12-C13	C
DQ089797	C1-C2-C3-C4-C5-C6-C7-C8-C9-C10-C11-C12-C13	human	C1-C2-C3-C4-C5-C6-C7-C8-C9-C10-C11-C12-C13	C
DQ089798	C1-C2-C3-C4-C5-C6-C7-C8-C9-C10-C11-C12-C13	human	C1-C2-C3-C4-C5-C6-C7-C8-C9-C10-C11-C12-C13	C
DQ089799	C1-C2-C3-C4-C5-C6-C7-C8-C9-C10-C11-C12-C13	human	C1-C2-C3-C4-C5-C6-C7-C8-C9-C10-C11-C12-C13	C
DQ089800	C1-C2-C3-C4-C5-C6-C7-C8-C9-C10-C11-C12-C13	human	C1-C2-C3-C4-C5-C6-C7-C8-C9-C10-C11-C12-C13	C
DQ089801	C1-C2-C3-C4-C5-C6-C7-C8-C9-C10-C11-C12-C13	human	C1-C2-C3-C4-C5-C6-C7-C8-C9-C10-C11-C12-C13	C
DQ089802	C1-C2-C3-C4-C5-C6-C7-C8-C9-C10-C11-C12-C13	human	C1-C2-C3-C4-C5-C6-C7-C8-C9-C10-C11-C12-C13	C
DQ089803	C1-C2-C3-C4-C5-C6-C7-C8-C9-C10-C11-C12-C13	human	C1-C2-C3-C4-C5-C6-C7-C8-C9-C10-C11-C12-C13	C
DQ089804	C1-C2-C3-C4-C5-C6-C7-C8-C9-C10-C11-C12-C13	human	C1-C2-C3-C4-C5-C6-C7-C8-C9-C10-C11-C12-C13	C
DQ246215	C1-C2-C3-C4-C5-C6-C7-C8-C9-C10-C11-C12-C13	human	C1-C2-C3-C4-C5-C6-C7-C8-C9-C10-C11-C12-C13	C
DQ315781	C1-C2-C3-C4-C5-C6-C7-C8-C9-C10-C11-C12-C13	human	C1-C2-C3-C4-C5-C6-C7-C8-C9-C10-C11-C12-C13	C
DQ315782	C1-C2-C3-C4-C5-C6-C7-C8-C9-C10-C11-C12-C13	human	C1-C2-C3-C4-C5-C6-C7-C8-C9-C10-C11-C12-C13	C
DQ315783	C1-C2-C3-C4-C5-C6-C7-C8-C9-C10-C11-C12-C13	human	C1-C2-C3-C4-C5-C6-C7-C8-C9-C10-C11-C12-C13	C
DQ361534	C1-C2-C3-C4-C5-C6-C7-C8-C9-C10-C11-C12-C13	human	C1-C2-C3-C4-C5-C6-C7-C8-C9-C10-C11-C12-C13	C
DQ377159	C1-C2-C3-C4-C5-C6-C7-C8-C9-C10-C11-C12-C13	human	C1-C2-C3-C4-C5-C6-C7-C8-C9-C10-C11-C12-C13	C
DQ377160	C1-C2-C3-C4-C5-C6-C7-C8-C9-C10-C11-C12-C13	human	C1-C2-C3-C4-C5-C6-C7-C8-C9-C10-C11-C12-C13	C
DQ377161	C1-C2-C3-C4-C5-C6-C7-C8-C9-C10-C11-C12-C13	human	C1-C2-C3-C4-C5-C6-C7-C8-C9-C10-C11-C12-C13	C
DQ377162	C1-C2-C3-C4-C5-C6-C7-C8-C9-C10-C11-C12-C13	human	C1-C2-C3-C4-C5-C6-C7-C8-C9-C10-C11-C12-C13	C
DQ377163	C1-C2-C3-C4-C5-C6-C7-C8-C9-C10-C11-C12-C13	human	C1-C2-C3-C4-C5-C6-C7-C8-C9-C10-C11-C12-C13	C
DQ377164	C1-C2-C3-C4-C5-C6-C7-C8-C9-C10-C11-C12-C13	human	C1-C2-C3-C4-C5-C6-C7-C8-C9-C10-C11-C12-C13	C
DQ377165	C1-C2-C3-C4-C5-C6-C7-C8-C9-C10-C11-C12-C13	human	C1-C2-C3-C4-C5-C6-C7-C8-C9-C10-C11-C12-C13	C
DQ478885	C1-C2-C3-C4-C5-C6-C7-C8-C9-C10-C11-C12-C13	human	C1-C2-C3-C4-C5-C6-C7-C8-C9-C10-C11-C12-C13	C
DQ478899	C1-C2-C3-C4-C5-C6-C7-C8-C9-C10-C11-C12-C13	human	C1-C2-C3-C4-C5-C6-C7-C8-C9-C10-C11-C12-C13	C
DQ478900	C1-C2-C3-C4-C5-C6-C7-C8-C9-C10-C11-C12-C13	human	C1-C2-C3-C4-C5-C6-C7-C8-C9-C10-C11-C12-C13	C
DQ478901	C1-C2-C3-C4-C5-C6-C7-C8-C9-C10-C11-C12-C13	human	C1-C2-C3-C4-C5-C6-C7-C8-C9-C10-C11-C12-C13	C
DQ536410	C1-C2-C3-C4-C5-C6-C7-C8-C9-C10-C11-C12-C13	human	C1-C2-C3-C4-C5-C6-C7-C8-C9-C10-C11-C12-C13	C
DQ683578	C1-C2-C3-C4-C5-C6-C7-C8-C9-C10-C11-C12-C13	human	C1-C2-C3-C4-C5-C6-C7-C8-C9-C10-C11-C12-C13	C
DQ890381	C1-C2-C3-C4-C5-C6-C7-C8-C9-C10-C11-C12-C13	human	C1-C2-C3-C4-C5-C6-C7-C8-C9-C10-C11-C12-C13	C
DQ922649	C1-C2-C3-C4-C5-C6-C7-C8-C9-C10-C11-C12-C13	human	C1-C2-C3-C4-C5-C6-C7-C8-C9-C10-C11-C12-C13	C
DQ922650	C1-C2-C3-C4-C5-C6-C7-C8-C9-C10-C11-C12-C13	human	C1-C2-C3-C4-C5-C6-C7-C8-C9-C10-C11-C12-C13	C
DQ922651	C1-C2-C3-C4-C5-C6-C7-C8-C9-C10-C11-C12-C13	human	C1-C2-C3-C4-C5-C6-C7-C8-C9-C10-C11-C12-C13	C
DQ975272	C1-C2-C3-C4-C5-C6-C7-C8-C9-C10-C11-C12-C13	human	C1-C2-C3-C4-C5-C6-C7-C8-C9-C10-C11-C12-C13	C
DQ975273	C1-C2-C3-C4-C5-C6-C7-C8-C9-C10-C11-C12-C13	human	C1-C2-C3-C4-C5-C6-C7-C8-C9-C10-C11-C12-C13	C
DQ975274	C1-C2-C3-C4-C5-C6-C7-C8-C9-C10-C11-C12-C13	human	C1-C2-C3-C4-C5-C6-C7-C8-C9-C10-C11-C12-C13	C
DQ980547	C1-C2-C3-C4-C5-C6-C7-C8-C9-C10-C11-C12-GIBB13	human	C1-C2-C3-C4-C5-C6-C7-C8-C9-C10-C11-C12-C13	C
DQ980549	C1-C2-C3-C4-C5-C6-C7-C8-C9-C10-C11-C12-C13	human	C1-C2-C3-C4-C5-C6-C7-C8-C9-C10-C11-C12-C13	C
DQ980550	C1-C2-C3-C4-C5-C6-C7-C8-C9-C10-C11-C12-C13	human	C1-C2-C3-C4-C5-C6-C7-C8-C9-C10-C11-C12-C13	C
DQ980551	C1-C2-C3-C4-C5-C6-C7-C8-C9-C10-C11-C12-C13	human	C1-C2-C3-C4-C5-C6-C7-C8-C9-C10-C11-C12-C13	C
DQ986375	C1-C2-C3-C4-C5-C6-C7-C8-C9-C10-C11-C12-C13	human	C1-C2-C3-C4-C5-C6-C7-C8-C9-C10-C11-C12-C13	C
DQ986376	C1-C2-C3-C4-C5-C6-C7-C8-C9-C10-C11-C12-C13	human	C1-C2-C3-C4-C5-C6-C7-C8-C9-C10-C11-C12-C13	C
DQ993181	C1-C2-C3-C4-C5-C6-C7-C8-C9-C10-C11-C12-GIBB13	human	C1-C2-C3-C4-C5-C6-C7-C8-C9-C10-C11-C12-C13	C
DQ993688	C1-C2-C3-C4-C5-C6-C7-C8-C9-C10-C11-C12-C13	human	C1-C2-C3-C4-C5-C6-C7-C8-C9-C10-C11-C12-C13	C
DQ993689	C1-C2-C3-C4-C5-C6-C7-C8-C9-C10-C11-C12-C13	human	C1-C2-C3-C4-C5-C6-C7-C8-C9-C10-C11-C12-C13	C
DQ993690	C1-C2-C3-C4-C5-C6-C7-C8-C9-C10-C11-C12-C13	human	C1-C2-C3-C4-C5-C6-C7-C8-C9-C10-C11-C12-C13	C
DQ993691	C1-C2-C3-C4-C5-C6-C7-C8-C9-C10-C11-C12-C13	human	C1-C2-C3-C4-C5-C6-C7-C8-C9-C10-C11-C12-C13	C
DQ993692	C1-C2-C3-C4-C5-C6-C7-C8-C9-C10-C11-C12-C13	human	C1-C2-C3-C4-C5-C6-C7-C8-C9-C10-C11-C12-C13	C
DQ993693	C1-C2-C3-C4-C5-C6-C7-C8-C9-C10-C11-C12-C13	human	C1-C2-C3-C4-C5-C6-C7-C8-C9-C10-C11-C12-C13	C
EF137802	C1-C2-C3-C4-C5-C6-C7-C8-C9-C10-C11-C12-C13	human	C1-C2-C3-C4-C5-C6-C7-C8-C9-C10-C11-C12-C13	C
EF137803	C1-C2-C3-C4-C5-C6-C7-C8-C9-C10-C11-C12-C13	human	C1-C2-C3-C4-C5-C6-C7-C8-C9-C10-C11-C12-C13	C
EF494379	C1-C2-C3-C4-C5-C6-C7-C8-C9-C10-C11-C12-C13	human	C1-C2-C3-C4-C5-C6-C7-C8-C9-C10-C11-C12-C13	C
EF536065	C1-C2-C3-C4-C5-C6-C7-C8-C9-C10-C11-C12-C13	human	C1-C2-C3-C4-C5-C6-C7-C8-C9-C10-C11-C12-C13	C
EF536066	C1-C2-C3-C4-C5-C6-C7-C8-C9-C10-C11-C12-C13	human	C1-C2-C3-C4-C5-C6-C7-C8-C9-C10-C11-C12-C13	C
EU305540	C1-C2-C3-C4-C5-C6-C7-C8-C9-C10-C11-C12-C13	human	C1-C2-C3-C4-C5-C6-C7-C8-C9-C10-C11-C12-C13	C
EU305541	C1-C2-C3-C4-C5-C6-C7-C8-C9-C10-C11-C12-C13	human	C1-C2-C3-C4-C5-C6-C7-C8-C9-C10-C11-C12-C13	C
EU305542	C1-C2-C3-C4-C5-C6-C7-C8-C9-C10-C11-C12-C13	human	C1-C2-C3-C4-C5-C6-C7-C8-C9-C10-C11-C12-C13	C
EU306672	C1-C2-C3-C4-C5-C6-C7-C8-C9-C10-C11-C12-GIBB13	human	C1-C2-C3-C4-C5-C6-C7-C8-C9-C10-C11-C12-C13	C
EU306673	C1-C2-C3-C4-C5-C6-C7-C8-C9-C10-C11-C12-C13	human	C1-C2-C3-C4-C5-C6-C7-C8-C9-C10-C11-C12-C13	C
EU306674	C1-C2-C3-C4-C5-C6-C7-C8-C9-C10-C11-C12-C13	human	C1-C2-C3-C4-C5-C6-C7-C8-C9-C10-C11-C12-C13	C
EU306675	C1-C2-C3-C4-C5-C6-C7-C8-C9-C10-C11-C12-C13	human	C1-C2-C3-C4-C5-C6-C7-C8-C9-C10-C11-C12-C13	C
EU306685	C1-C2-C3-C4-C5-C6-C7-C8-C9-C10-C11-C12-C13	human	C1-C2-C3-C4-C5-C6-C7-C8-C9-C10-C11-C12-C13	C
EU306686	C1-C2-C3-C4-C5-C6-C7-C8-C9-C10-C11-C12-C13	human	C1-C2-C3-C4-C5-C6-C7-C8-C9-C10-C11-C12-C13	C
EU306687	C1-C2-C3-C4-C5-C6-C7-C8-C9-C10-C11-C12-C13	human	C1-C2-C3-C4-C5-C6-C7-C8-C9-C10-C11-C12-C13	C
EU306688	C1-C2-C3-C4-C5-C6-C7-C8-C9-C10-C11-C12-C13	human	C1-C2-C3-C4-C5-C6-C7-C8-C9-C10-C11-C12-C13	C
EU306689	C1-C2-C3-C4-C5-C6-C7-C8-C9-C10-C11-C12-C13	human	C1-C2-C3-C4-C5-C6-C7-C8-C9-C10-C11-C12-C13	C
EU306690	C1-C2-C3-C4-C5-C6-C7-C8-C9-C10-C11-C12-C13	human	C1-C2-C3-C4-C5-C6-C7-C8-C9-C10-C11-C12-C13	C
EU306691	C1-C2-C3-C4-C5-C6-C7-C8-C9-C10-C11-C12-C13	human	C1-C2-C3-C4-C5-C6-C7-C8-C9-C10-C11-C12-C13	C
EU306692	C1-C2-C3-C4-C5-C6-C7-C8-C9-C10-C11-C12-C13	human	C1-C2-C3-C4-C5-C6-C7-C8-C9-C10-C11-C12-C13	C
EU306693	C1-C2-C3-C4-C5-C6-C7-C8-C9-C10-C11-C12-C13	human	C1-C2-C3-C4-C5-C6-C7-C8-C9-C10-C11-C12-C13	C
EU306694	C1-C2-C3-C4-C5-C6-C7-C8-C9-C10-C11-C12-C13	human	C1-C2-C3-C4-C5-C6-C7-C8-C9-C10-C11-C12-C13	C
EU306713	C1-C2-C3-C4-C5-C6-C7-C8-C9-C10-C11-C12-C13	human	C1-C2-C3-C4-C5-C6-C7-C8-C9-C10-C11-C12-C13	C
EU306714	C1-C2-C3-C4-C5-C6-C7-C8-C9-C10-C11-C12-C13	human	C1-C2-C3-C4-C5-C6-C7-C8-C9-C10-C11-C12-C13	C
EU306715	C1-C2-C3-C4-C5-C6-C7-C8-C9-C10-C11-C12-C13	human	C1-C2-C3-C4-C5-C6-C7-C8-C9-C10-C11-C12-C13	C
EU306717	C1-C2-C3-C4-C5-C6-C7-C8-C9-C10-C11-C12-C13	human	C1-C2-C3-C4-C5-C6-C7-C8-C9-C10-C11-C12-C13	C
EU306718	C1-C2-C3-C4-C5-C6-C7-C8-C9-C10-C11-C12-C13	human	C1-C2-C3-C4-C5-C6-C7-C8-C9-C10-C11-C12-C13	C
EU306719	C1-C2-C3-C4-C5-C6-C7-C8-C9-C10-C11-C12-C13	human	C1-C2-C3-C4-C5-C6-C7-C8-C9-C10-C11-C12-C13	C
EU306720	C1-C2-C3-C4-C5-C6-C7-C8-C9-C10-C11-C12-C13	human	C1-C2-C3-C4-C5-C6-C7-C8-C9-C10-C11-C12-C13	C
EU306721	C1-C2-C3-C4-C5-C6-C7-C8-C9-C10-C11-C12-C13	human	C1-C2-C3-C4-C5-C6-C7-C8-C9-C10-C11-C12-C13	C
EU306722	C1-C2-C3-C4-C5-C6-C7-C8-C9-C10-C11-C12-C13	human	C1-C2-C3-C4-C5-C6-C7-C8-C9-C10-C11-C12-C13	C
EU306723	C1-C2-C3-C4-C5-C6-C7-C8-C9-C10-C11-C12-C13	human	C1-C2-C3-C4-C5-C6-C7-C8-C9-C10-C11-C12-C13	C
EU306724	C1-C2-C3-C4-C5-C6-C7-C8-C9-C10-C11-C12-C13	human	C1-C2-C3-C4-C5-C6-C7-C8-C9-C10-C11-C12-C13	C
EU306725	C1-C2-C3-C4-C5-C6-C7-C8-C9-C10-C11-C12-C13	human	C1-C2-C3-C4-C5-C6-C7-C8-C9-C10-C11-C12-C13	C
EU306726	C1-C2-C3-C4-C5-C6-C7-C8-C9-C10-C11-C12-C13	human	C1-C2-C3-C4-C5-C6-C7-C8-C9-C10-C11-C12-C13	C
EU306727	C1-C2-C3-C4-C5-C6-C7-C8-C9-C10-C11-C12-C13	human	C1-C2-C3-C4-C5-C6-C7-C8-C9-C10-C11-C12-C13	C
EU306728	C1-C2-C3-C4-C5-C6-C7-C8-C9-C10-C11-C12-C13	human	C1-C2-C3-C4-C5-C6-C7-C8-C9-C10-C11-C12-C13	C
EU306729	C1-C2-C3-C4-C5-C6-C7-C8-C9-C10-C11-C12-C13	human	C1-C2-C3-C4-C5-C6-C7-C8-C9-C10-C11-C12-C13	C
EU410079	C1-C2-C3-C4-C5-C6-C7-C8-C9-C10-C11-C12-C13	human	C1-C2-C3-C4-C5-C6-C7-C8-C9-C10-C11-C12-C13	C
EU439005	C1-C2-C3-C4-C5-C6-C7-C8-C9-C10-C11-C12-C13	human	C1-C2-C3-C4-C5-C6-C7-C8-C9-C10-C11-C12-C13	C
EU439006	C1-C2-C3-C4-C5-C6-C7-C8-C9-C10-C11-C12-C13	human	C1-C2-C3-C4-C5-C6-C7-C8-C9-C10-C11-C12-C13	C
EU439007	C1-C2-C3-C4-C5-C6-C7-C8-C9-C10-C11-C12-C13	human	C1-C2-C3-C4-C5-C6-C7-C8-C9-C10-C11-C12-C13	C
EU439015	C1-C2-C3-C4-C5-C6-C7-C8-C9-C10-C11-C12-C13	human	C1-C2-C3-C4-C5-C6-C7-C8-C9-C10-C11-C12-C13	C
EU439016	C1-C2-C3-C4-C5-C6-C7-C8-C9-C10-C11-C12-GIBB13	human	C1-C2-C3-C4-C5-C6-C7-C8-C9-C10-C11-C12-C13	C
EU498227	C1-C2-C3-C4-C5-C6-C7-C8-C9-C10-C11-C12-C13	human	C1-C2-C3-C4-C5-C6-C7-C8-C9-C10-C11-C12-C13	C
EU522068	C1-C2-C3-C4-C5-C6-C7-C8-C9-C10-C11-C12-C13	human	C1-C2-C3-C4-C5-C6-C7-C8-C9-C10-C11-C12-C13	C
EU522069	C1-C2-C3-C4-C5-C6-C7-C8-C9-C10-C11-C12-C13	human	C1-C2-C3-C4-C5-C6-C7-C8-C9-C10-C11-C12-C13	C
EU522071	C1-C2-C3-C4-C5-C6-C7-C8-C9-C10-C11-C12-C13	human	C1-C2-C3-C4-C5-C6-C7-C8-C9-C10-C11-C12-C13	C
EU547558	C1-C2-C3-C4-C5-C6-C7-C8-C9-C10-C11-C12-C13	human	C1-C2-C3-C4-C5-C6-C7-C8-C9-C10-C11-C12-C13	C
EU547559	C1-C2-C3-C4-C5-C6-C7-C8-C9-C10-C11-C12-C13	human	C1-C2-C3-C4-C5-C6-C7-C8-C9-C10-C11-C12-C13	C
EU547561	C1-C2-C3-C4-C5-C6-C7-C8-C9-C10-C11-C12-C13	human	C1-C2-C3-C4-C5-C6-C7-C8-C9-C10-C11-C12-C13	C
EU547562	C1-C2-C3-C4-C5-C6-C7-C8-C9-C10-C11-C12-C13	human	C1-C2-C3-C4-C5-C6-C7-C8-C9-C10-C11-C12-C13	C
EU554535	C1-C2-C3-C4-C5-C6-C7-C8-C9-C10-C11-C12-C13	human	C1-C2-C3-C4-C5-C6-C7-C8-C9-C10-C11-C12-C13	C
EU554536	C1-C2-C3-C4-C5-C6-C7-C8-C9-C10-C11-C12-C13	human	C1-C2-C3-C4-C5-C6-C7-C8-C9-C10-C11-C12-C13	C
EU554537	C1-C2-C3-C4-C5-C6-C7-C8-C9-C10-C11-C12-C13	human	C1-C2-C3-C4-C5-C6-C7-C8-C9-C10-C11-C12-C13	C
EU554538	C1-C2-C3-C4-C5-C6-C7-C8-C9-C10-C11-C12-C13	human	C1-C2-C3-C4-C5-C6-C7-C8-C9-C10-C11-C12-C13	C
EU554539	C1-C2-C3-C4-C5-C6-C7-C8-C9-C10-C11-C12-C13	human	C1-C2-C3-C4-C5-C6-C7-C8-C9-C10-C11-C12-C13	C
EU554540	C1-C2-C3-C4-C5-C6-C7-C8-C9-C10-C11-C12-C13	human	C1-C2-C3-C4-C5-C6-C7-C8-C9-C10-C11-C12-C13	C
EU554541	C1-C2-C3-C4-C5-C6-C7-C8-C9-C10-C11-C12-C13	human	C1-C2-C3-C4-C5-C6-C7-C8-C9-C10-C11-C12-C13	C
EU554542	C1-C2-C3-C4-C5-C6-C7-C8-C9-C10-C11-C12-C13	human	C1-C2-C3-C4-C5-C6-C7-C8-C9-C10-C11-C12-C13	C
EU560438	C1-C2-C3-C4-C5-C6-C7-C8-C9-C10-C11-C12-C13	human	C1-C2-C3-C4-C5-C6-C7-C8-C9-C10-C11-C12-C13	C
EU560439	C1-C2-C3-C4-C5-C6-C7-C8-C9-C10-C11-C12-C13	human	C1-C2-C3-C4-C5-C6-C7-C8-C9-C10-C11-C12-C13	C
EU560440	C1-C2-C3-C4-C5-C6-C7-C8-C9-C10-C11-C12-C13	human	C1-C2-C3-C4-C5-C6-C7-C8-C9-C10-C11-C12-C13	C
EU560441	C1-C2-C3-C4-C5-C6-C7-C8-C9-C10-C11-C12-C13	human	C1-C2-C3-C4-C5-C6-C7-C8-C9-C10-C11-C12-C13	C
EU562215	C1-C2-C3-C4-C5-C6-C7-C8-C9-C10-C11-C12-C13	human	C1-C2-C3-C4-C5-C6-C7-C8-C9-C10-C11-C12-C13	C
EU562216	C1-C2-C3-C4-C5-C6-C7-C8-C9-C10-C11-C12-C13	human	C1-C2-C3-C4-C5-C6-C7-C8-C9-C10-C11-C12-C13	C
EU562217	C1-C2-C3-C4-C5-C6-C7-C8-C9-C10-C11-C12-C13	human	C1-C2-C3-C4-C5-C6-C7-C8-C9-C10-C11-C12-C13	C
EU562218	C1-C2-C3-C4-C5-C6-C7-C8-C9-C10-C11-C12-C13	human	C1-C2-C3-C4-C5-C6-C7-C8-C9-C10-C11-C12-C13	C
EU562219	C1-C2-C3-C4-C5-C6-C7-C8-C9-C10-C11-C12-C13	human	C1-C2-C3-C4-C5-C6-C7-C8-C9-C10-C11-C12-C13	C
EU564820	C1-C2-C3-C4-C5-C6-C7-C8-C9-C10-C11-C12-C13	human	C1-C2-C3-C4-C5-C6-C7-C8-C9-C10-C11-C12-C13	C
EU564821	C1-C2-C3-C4-C5-C6-C7-C8-C9-C10-C11-C12-C13	human	C1-C2-C3-C4-C5-C6-C7-C8-C9-C10-C11-C12-C13	C
EU570067	C1-C2-C3-C4-C5-C6-C7-C8-C9-C10-C11-C12-C13	human	C1-C2-C3-C4-C5-C6-C7-C8-C9-C10-C11-C12-C13	C
EU570068	C1-C2-C3-C4-C5-C6-C7-C8-C9-C10-C11-C12-C13	human	C1-C2-C3-C4-C5-C6-C7-C8-C9-C10-C11-C12-C13	C
EU570072	C1-C2-C3-C4-C5-C6-C7-C8-C9-C10-C11-C12-C13	human	C1-C2-C3-C4-C5-C6-C7-C8-C9-C10-C11-C12-C13	C
EU570073	C1-C2-C3-C4-C5-C6-C7-C8-C9-C10-C11-C12-C13	human	C1-C2-C3-C4-C5-C6-C7-C8-C9-C10-C11-C12-C13	C
EU570074	C1-C2-C3-C4-C5-C6-C7-C8-C9-C10-C11-C12-C13	human	C1-C2-C3-C4-C5-C6-C7-C8-C9-C10-C11-C12-C13	C
EU579442	C1-C2-C3-C4-C5-C6-C7-C8-C9-C10-C11-C12-C13	human	C1-C2-C3-C4-C5-C6-C7-C8-C9-C10-C11-C12-C13	C
EU579443	C1-C2-C3-C4-C5-C6-C7-C8-C9-C10-C11-C12-C13	human	C1-C2-C3-C4-C5-C6-C7-C8-C9-C10-C11-C12-C13	C
EU589336	C1-C2-C3-C4-C5-C6-C7-C8-C9-C10-C11-C12-C13	human	C1-C2-C3-C4-C5-C6-C7-C8-C9-C10-C11-C12-C13	C
EU589337	C1-C2-C3-C4-C5-C6-C7-C8-C9-C10-C11-C12-C13	human	C1-C2-C3-C4-C5-C6-C7-C8-C9-C10-C11-C12-C13	C
EU589340	C1-C2-C3-C4-C5-C6-C7-C8-C9-C10-C11-C12-C13	human	C1-C2-C3-C4-C5-C6-C7-C8-C9-C10-C11-C12-C13	C
EU589341	C1-C2-C3-C4-C5-C6-C7-C8-C9-C10-C11-C12-C13	human	C1-C2-C3-C4-C5-C6-C7-C8-C9-C10-C11-C12-C13	C
EU589342	C1-C2-C3-C4-C5-C6-C7-C8-C9-C10-C11-C12-C13	human	C1-C2-C3-C4-C5-C6-C7-C8-C9-C10-C11-C12-C13	C
EU589343	C1-C2-C3-C4-C5-C6-C7-C8-C9-C10-C11-C12-C13	human	C1-C2-C3-C4-C5-C6-C7-C8-C9-C10-C11-C12-C13	C
EU589344	C1-C2-C3-C4-C5-C6-C7-C8-C9-C10-C11-C12-C13	human	C1-C2-C3-C4-C5-C6-C7-C8-C9-C10-C11-C12-C13	C
EU589345	C1-C2-C3-C4-C5-C6-C7-C8-C9-C10-C11-C12-C13	human	C1-C2-C3-C4-C5-C6-C7-C8-C9-C10-C11-C12-C13	C
EU589346	C1-C2-C3-C4-C5-C6-C7-C8-C9-C10-C11-C12-C13	human	C1-C2-C3-C4-C5-C6-C7-C8-C9-C10-C11-C12-C13	C
EU660229	C1-C2-C3-C4-C5-C6-C7-C8-C9-C10-C11-C12-C13	human	C1-C2-C3-C4-C5-C6-C7-C8-C9-C10-C11-C12-C13	C
EU670263	C1-C2-C3-C4-C5-GIBB6-C7-C8-C9-C10-C11-C12-C13	human	C1-C2-C3-C4-C5-C6-C7-C8-C9-C10-C11-C12-C13	C
EU717211	C1-C2-C3-C4-C5-C6-C7-C8-C9-C10-C11-C12-C13	human	C1-C2-C3-C4-C5-C6-C7-C8-C9-C10-C11-C12-C13	C
EU717212	C1-C2-C3-C4-C5-C6-C7-C8-C9-C10-C11-C12-C13	human	C1-C2-C3-C4-C5-C6-C7-C8-C9-C10-C11-C12-C13	C
EU717213	C1-C2-C3-C4-C5-C6-C7-C8-C9-C10-C11-C12-C13	human	C1-C2-C3-C4-C5-C6-C7-C8-C9-C10-C11-C12-C13	C
EU717214	C1-C2-C3-C4-C5-C6-C7-C8-C9-C10-C11-C12-C13	human	C1-C2-C3-C4-C5-C6-C7-C8-C9-C10-C11-C12-C13	C
EU717215	C1-C2-C3-C4-C5-C6-C7-C8-C9-C10-C11-C12-C13	human	C1-C2-C3-C4-C5-C6-C7-C8-C9-C10-C11-C12-C13	C
EU717216	C1-C2-C3-C4-C5-C6-C7-C8-C9-C10-C11-C12-C13	human	C1-C2-C3-C4-C5-C6-C7-C8-C9-C10-C11-C12-C13	C
EU717217	C1-C2-C3-C4-C5-C6-C7-C8-C9-C10-C11-C12-C13	human	C1-C2-C3-C4-C5-C6-C7-C8-C9-C10-C11-C12-C13	C
EU717218	C1-C2-C3-C4-C5-C6-C7-C8-C9-C10-C11-C12-C13	human	C1-C2-C3-C4-C5-C6-C7-C8-C9-C10-C11-C12-C13	C
EU787444	C1-C2-C3-C4-C5-C6-C7-C8-C9-C10-C11-C12-C13	human	C1-C2-C3-C4-C5-C6-C7-C8-C9-C10-C11-C12-C13	C
EU796070	C1-C2-C3-C4-C5-C6-C7-C8-C9-C10-C11-C12-C13	human	C1-C2-C3-C4-C5-C6-C7-C8-C9-C10-C11-C12-C13	C
EU796072	C1-C2-C3-C4-C5-C6-C7-C8-C9-C10-C11-C12-C13	human	C1-C2-C3-C4-C5-C6-C7-C8-C9-C10-C11-C12-C13	C
EU871969	C1-C2-C3-C4-C5-C6-C7-C8-C9-C10-C11-C12-C13	human	C1-C2-C3-C4-C5-C6-C7-C8-C9-C10-C11-C12-C13	C
EU871970	C1-C2-C3-C4-C5-C6-C7-C8-C9-C10-C11-C12-C13	human	C1-C2-C3-C4-C5-C6-C7-C8-C9-C10-C11-C12-C13	C
EU871971	C1-C2-C3-C4-C5-C6-C7-C8-C9-C10-C11-C12-C13	human	C1-C2-C3-C4-C5-C6-C7-C8-C9-C10-C11-C12-C13	C
EU871972	C1-C2-C3-C4-C5-C6-C7-C8-C9-C10-C11-C12-C13	human	C1-C2-C3-C4-C5-C6-C7-C8-C9-C10-C11-C12-C13	C
EU871973	C1-C2-C3-C4-C5-C6-C7-C8-C9-C10-C11-C12-C13	human	C1-C2-C3-C4-C5-C6-C7-C8-C9-C10-C11-C12-C13	C
EU871974	C1-C2-C3-C4-C5-C6-C7-C8-C9-C10-C11-C12-C13	human	C1-C2-C3-C4-C5-C6-C7-C8-C9-C10-C11-C12-C13	C
EU871975	C1-C2-C3-C4-C5-C6-C7-C8-C9-C10-C11-C12-C13	human	C1-C2-C3-C4-C5-C6-C7-C8-C9-C10-C11-C12-C13	C
EU871976	C1-C2-C3-C4-C5-C6-C7-C8-C9-C10-C11-C12-C13	human	C1-C2-C3-C4-C5-C6-C7-C8-C9-C10-C11-C12-C13	C
EU871977	C1-C2-C3-C4-C5-C6-C7-C8-C9-C10-C11-C12-C13	human	C1-C2-C3-C4-C5-C6-C7-C8-C9-C10-C11-C12-C13	C
EU871978	C1-C2-C3-C4-C5-C6-C7-C8-C9-C10-C11-C12-C13	human	C1-C2-C3-C4-C5-C6-C7-C8-C9-C10-C11-C12-C13	C
EU871979	C1-C2-C3-C4-C5-C6-C7-C8-C9-C10-C11-C12-C13	human	C1-C2-C3-C4-C5-C6-C7-C8-C9-C10-C11-C12-C13	C
EU871980	C1-C2-C3-C4-C5-C6-C7-C8-C9-C10-C11-C12-C13	human	C1-C2-C3-C4-C5-C6-C7-C8-C9-C10-C11-C12-C13	C
EU871981	C1-C2-C3-C4-C5-C6-C7-C8-C9-C10-C11-C12-C13	human	C1-C2-C3-C4-C5-C6-C7-C8-C9-C10-C11-C12-C13	C
EU871982	C1-C2-C3-C4-C5-C6-C7-C8-C9-C10-C11-C12-C13	human	C1-C2-C3-C4-C5-C6-C7-C8-C9-C10-C11-C12-C13	C
EU871983	C1-C2-C3-C4-C5-C6-C7-C8-C9-C10-C11-C12-C13	human	C1-C2-C3-C4-C5-C6-C7-C8-C9-C10-C11-C12-C13	C
EU871984	C1-C2-C3-C4-C5-C6-C7-C8-C9-C10-C11-C12-C13	human	C1-C2-C3-C4-C5-C6-C7-C8-C9-C10-C11-C12-C13	C
EU871985	C1-C2-C3-C4-C5-C6-C7-C8-C9-C10-C11-C12-C13	human	C1-C2-C3-C4-C5-C6-C7-C8-C9-C10-C11-C12-C13	C
EU871986	C1-C2-C3-C4-C5-C6-C7-C8-C9-C10-C11-C12-C13	human	C1-C2-C3-C4-C5-C6-C7-C8-C9-C10-C11-C12-C13	C
EU871987	C1-C2-C3-C4-C5-C6-C7-C8-C9-C10-C11-C12-C13	human	C1-C2-C3-C4-C5-C6-C7-C8-C9-C10-C11-C12-C13	C
EU871988	C1-C2-C3-C4-C5-C6-C7-C8-C9-C10-C11-C12-C13	human	C1-C2-C3-C4-C5-C6-C7-C8-C9-C10-C11-C12-C13	C
EU871989	C1-C2-C3-C4-C5-C6-C7-C8-C9-C10-C11-C12-C13	human	C1-C2-C3-C4-C5-C6-C7-C8-C9-C10-C11-C12-C13	C
EU871990	C1-C2-C3-C4-C5-C6-C7-C8-C9-C10-C11-C12-C13	human	C1-C2-C3-C4-C5-C6-C7-C8-C9-C10-C11-C12-C13	C
EU871991	C1-C2-C3-C4-C5-C6-C7-C8-C9-C10-C11-C12-C13	human	C1-C2-C3-C4-C5-C6-C7-C8-C9-C10-C11-C12-C13	C
EU871992	C1-C2-C3-C4-C5-C6-C7-C8-C9-C10-C11-C12-C13	human	C1-C2-C3-C4-C5-C6-C7-C8-C9-C10-C11-C12-C13	C
EU871993	C1-C2-C3-C4-C5-C6-C7-C8-C9-C10-C11-C12-C13	human	C1-C2-C3-C4-C5-C6-C7-C8-C9-C10-C11-C12-C13	C
EU871994	C1-C2-C3-C4-C5-C6-C7-C8-C9-C10-C11-C12-C13	human	C1-C2-C3-C4-C5-C6-C7-C8-C9-C10-C11-C12-C13	C
EU871995	C1-C2-C3-C4-C5-C6-C7-C8-C9-C10-C11-C12-C13	human	C1-C2-C3-C4-C5-C6-C7-C8-C9-C10-C11-C12-C13	C
EU871996	C1-C2-C3-C4-C5-C6-C7-C8-C9-C10-C11-C12-C13	human	C1-C2-C3-C4-C5-C6-C7-C8-C9-C10-C11-C12-C13	C
EU871997	C1-C2-C3-C4-C5-C6-C7-C8-C9-C10-C11-C12-C13	human	C1-C2-C3-C4-C5-C6-C7-C8-C9-C10-C11-C12-C13	C
EU871998	C1-C2-C3-C4-C5-C6-C7-C8-C9-C10-C11-C12-C13	human	C1-C2-C3-C4-C5-C6-C7-C8-C9-C10-C11-C12-C13	C
EU871999	C1-C2-C3-C4-C5-C6-C7-C8-C9-C10-C11-C12-C13	human	C1-C2-C3-C4-C5-C6-C7-C8-C9-C10-C11-C12-C13	C
EU872000	C1-C2-C3-C4-C5-C6-C7-C8-C9-C10-C11-C12-C13	human	C1-C2-C3-C4-C5-C6-C7-C8-C9-C10-C11-C12-C13	C
EU872001	C1-C2-C3-C4-C5-C6-C7-C8-C9-C10-C11-C12-C13	human	C1-C2-C3-C4-C5-C6-C7-C8-C9-C10-C11-C12-C13	C
EU872002	C1-C2-C3-C4-C5-C6-C7-C8-C9-C10-C11-C12-C13	human	C1-C2-C3-C4-C5-C6-C7-C8-C9-C10-C11-C12-C13	C
EU872003	C1-C2-C3-C4-C5-C6-C7-C8-C9-C10-C11-C12-C13	human	C1-C2-C3-C4-C5-C6-C7-C8-C9-C10-C11-C12-C13	C
EU872004	C1-C2-C3-C4-C5-C6-C7-C8-C9-C10-C11-C12-C13	human	C1-C2-C3-C4-C5-C6-C7-C8-C9-C10-C11-C12-C13	C
EU872005	C1-C2-C3-C4-C5-C6-C7-C8-C9-C10-C11-C12-C13	human	C1-C2-C3-C4-C5-C6-C7-C8-C9-C10-C11-C12-C13	C
EU872006	C1-C2-C3-C4-C5-C6-C7-C8-C9-C10-C11-C12-GIBB13	human	C1-C2-C3-C4-C5-C6-C7-C8-C9-C10-C11-C12-C13	C
EU872007	C1-C2-C3-C4-C5-C6-C7-C8-C9-C10-C11-C12-C13	human	C1-C2-C3-C4-C5-C6-C7-C8-C9-C10-C11-C12-C13	C
EU872008	C1-C2-C3-C4-C5-C6-C7-C8-C9-C10-C11-C12-C13	human	C1-C2-C3-C4-C5-C6-C7-C8-C9-C10-C11-C12-C13	C
EU872009	C1-C2-C3-C4-C5-C6-C7-C8-C9-C10-C11-C12-C13	human	C1-C2-C3-C4-C5-C6-C7-C8-C9-C10-C11-C12-C13	C
EU872010	C1-C2-C3-C4-C5-C6-C7-C8-C9-C10-C11-C12-C13	human	C1-C2-C3-C4-C5-C6-C7-C8-C9-C10-C11-C12-C13	C
EU872011	C1-C2-C3-C4-C5-C6-C7-C8-C9-C10-C11-C12-C13	human	C1-C2-C3-C4-C5-C6-C7-C8-C9-C10-C11-C12-C13	C
EU872013	C1-C2-C3-C4-C5-C6-C7-C8-C9-C10-C11-C12-C13	human	C1-C2-C3-C4-C5-C6-C7-C8-C9-C10-C11-C12-C13	C
EU872016	C1-C2-C3-C4-C5-C6-C7-C8-C9-C10-C11-C12-C13	human	C1-C2-C3-C4-C5-C6-C7-C8-C9-C10-C11-C12-C13	C
EU872017	C1-C2-C3-C4-C5-C6-C7-C8-C9-C10-C11-C12-GIBB13	human	C1-C2-C3-C4-C5-C6-C7-C8-C9-C10-C11-C12-C13	C
EU881996	C1-C2-C3-C4-C5-C6-C7-C8-C9-C10-C11-C12-C13	human	C1-C2-C3-C4-C5-C6-C7-C8-C9-C10-C11-C12-C13	C
EU916204	C1-C2-C3-C4-C5-C6-C7-C8-C9-C10-C11-C12-GIBB13	human	C1-C2-C3-C4-C5-C6-C7-C8-C9-C10-C11-C12-C13	C
EU916205	C1-C2-C3-C4-C5-C6-C7-C8-C9-C10-C11-C12-GIBB13	human	C1-C2-C3-C4-C5-C6-C7-C8-C9-C10-C11-C12-C13	C
EU916206	C1-C2-C3-C4-C5-C6-C7-C8-C9-C10-C11-C12-C13	human	C1-C2-C3-C4-C5-C6-C7-C8-C9-C10-C11-C12-C13	C
EU916207	C1-C2-C3-C4-C5-C6-C7-C8-C9-C10-C11-C12-C13	human	C1-C2-C3-C4-C5-C6-C7-C8-C9-C10-C11-C12-C13	C
EU916208	C1-C2-C3-C4-C5-C6-C7-C8-C9-C10-C11-C12-C13	human	C1-C2-C3-C4-C5-C6-C7-C8-C9-C10-C11-C12-C13	C
EU916209	C1-C2-C3-C4-C5-C6-C7-C8-C9-C10-C11-C12-C13	human	C1-C2-C3-C4-C5-C6-C7-C8-C9-C10-C11-C12-C13	C
EU916210	C1-C2-C3-C4-C5-C6-C7-C8-C9-C10-C11-C12-C13	human	C1-C2-C3-C4-C5-C6-C7-C8-C9-C10-C11-C12-C13	C
EU916220	C1-C2-C3-C4-C5-C6-C7-C8-C9-C10-C11-C12-C13	human	C1-C2-C3-C4-C5-C6-C7-C8-C9-C10-C11-C12-C13	C
EU916222	C1-C2-C3-C4-C5-C6-C7-C8-C9-C10-C11-C12-C13	human	C1-C2-C3-C4-C5-C6-C7-C8-C9-C10-C11-C12-C13	C
EU916223	C1-C2-C3-C4-C5-C6-C7-C8-C9-C10-C11-C12-C13	human	C1-C2-C3-C4-C5-C6-C7-C8-C9-C10-C11-C12-C13	C
EU916224	C1-C2-C3-C4-C5-C6-C7-C8-C9-C10-C11-C12-C13	human	C1-C2-C3-C4-C5-C6-C7-C8-C9-C10-C11-C12-C13	C
EU916225	C1-C2-C3-C4-C5-C6-C7-C8-C9-C10-C11-C12-C13	human	C1-C2-C3-C4-C5-C6-C7-C8-C9-C10-C11-C12-C13	C
EU916229	C1-C2-C3-C4-C5-C6-C7-C8-C9-C10-C11-C12-C13	human	C1-C2-C3-C4-C5-C6-C7-C8-C9-C10-C11-C12-C13	C
EU916230	C1-C2-C3-C4-C5-C6-C7-C8-C9-C10-C11-C12-C13	human	C1-C2-C3-C4-C5-C6-C7-C8-C9-C10-C11-C12-C13	C
EU916231	C1-C2-C3-C4-C5-C6-C7-C8-C9-C10-C11-C12-C13	human	C1-C2-C3-C4-C5-C6-C7-C8-C9-C10-C11-C12-C13	C
EU916232	C1-C2-C3-C4-C5-C6-C7-C8-C9-C10-C11-C12-C13	human	C1-C2-C3-C4-C5-C6-C7-C8-C9-C10-C11-C12-C13	C
EU916233	C1-C2-C3-C4-C5-C6-C7-C8-C9-C10-C11-C12-C13	human	C1-C2-C3-C4-C5-C6-C7-C8-C9-C10-C11-C12-C13	C
EU916234	C1-C2-C3-C4-C5-C6-C7-C8-C9-C10-C11-C12-C13	human	C1-C2-C3-C4-C5-C6-C7-C8-C9-C10-C11-C12-C13	C
EU916235	C1-C2-C3-C4-C5-C6-C7-C8-C9-C10-C11-C12-C13	human	C1-C2-C3-C4-C5-C6-C7-C8-C9-C10-C11-C12-C13	C
EU916236	C1-C2-C3-C4-C5-C6-C7-C8-C9-C10-C11-C12-C13	human	C1-C2-C3-C4-C5-C6-C7-C8-C9-C10-C11-C12-C13	C
EU916237	C1-C2-C3-C4-C5-C6-C7-C8-C9-C10-C11-C12-C13	human	C1-C2-C3-C4-C5-C6-C7-C8-C9-C10-C11-C12-C13	C
EU916238	C1-C2-C3-C4-C5-C6-C7-C8-C9-C10-C11-C12-C13	human	C1-C2-C3-C4-C5-C6-C7-C8-C9-C10-C11-C12-C13	C
EU916239	C1-C2-C3-C4-C5-C6-C7-C8-C9-C10-C11-C12-C13	human	C1-C2-C3-C4-C5-C6-C7-C8-C9-C10-C11-C12-C13	C
EU916240	C1-C2-C3-C4-C5-C6-C7-C8-C9-C10-C11-C12-C13	human	C1-C2-C3-C4-C5-C6-C7-C8-C9-C10-C11-C12-C13	C
EU916241	C1-C2-C3-C4-C5-C6-C7-C8-C9-C10-C11-C12-C13	human	C1-C2-C3-C4-C5-C6-C7-C8-C9-C10-C11-C12-C13	C
EU919165	C1-C2-C3-C4-C5-C6-C7-C8-C9-C10-C11-C12-C13	human	C1-C2-C3-C4-C5-C6-C7-C8-C9-C10-C11-C12-C13	C
EU919167	C1-C2-C3-C4-C5-C6-C7-C8-C9-C10-C11-C12-C13	human	C1-C2-C3-C4-C5-C6-C7-C8-C9-C10-C11-C12-C13	C
EU919168	C1-C2-C3-C4-C5-C6-C7-C8-C9-C10-C11-C12-C13	human	C1-C2-C3-C4-C5-C6-C7-C8-C9-C10-C11-C12-C13	C
EU919169	C1-C2-C3-C4-C5-C6-C7-C8-C9-C10-C11-C12-C13	human	C1-C2-C3-C4-C5-C6-C7-C8-C9-C10-C11-C12-C13	C
EU939536	C1-C2-C3-C4-C5-C6-C7-C8-C9-C10-C11-C12-C13	human	C1-C2-C3-C4-C5-C6-C7-C8-C9-C10-C11-C12-C13	C
EU939537	C1-C2-C3-C4-C5-C6-C7-C8-C9-C10-C11-C12-C13	human	C1-C2-C3-C4-C5-C6-C7-C8-C9-C10-C11-C12-C13	C
EU939538	C1-C2-C3-C4-C5-C6-C7-C8-C9-C10-C11-C12-C13	human	C1-C2-C3-C4-C5-C6-C7-C8-C9-C10-C11-C12-C13	C
EU939539	C1-C2-C3-C4-C5-C6-C7-C8-C9-C10-C11-C12-C13	human	C1-C2-C3-C4-C5-C6-C7-C8-C9-C10-C11-C12-C13	C
EU939540	C1-C2-C3-C4-C5-C6-C7-C8-C9-C10-C11-C12-C13	human	C1-C2-C3-C4-C5-C6-C7-C8-C9-C10-C11-C12-C13	C
EU939541	C1-C2-C3-C4-C5-C6-C7-C8-C9-C10-C11-C12-C13	human	C1-C2-C3-C4-C5-C6-C7-C8-C9-C10-C11-C12-C13	C
EU939543	C1-C2-C3-C4-C5-C6-C7-C8-C9-C10-C11-C12-C13	human	C1-C2-C3-C4-C5-C6-C7-C8-C9-C10-C11-C12-C13	C
EU939544	C1-C2-C3-C4-C5-C6-C7-C8-C9-C10-C11-C12-C13	human	C1-C2-C3-C4-C5-C6-C7-C8-C9-C10-C11-C12-C13	C
EU939545	C1-C2-C3-C4-C5-C6-C7-C8-C9-C10-C11-C12-C13	human	C1-C2-C3-C4-C5-C6-C7-C8-C9-C10-C11-C12-C13	C
EU939546	C1-C2-C3-C4-C5-C6-C7-C8-C9-C10-C11-C12-C13	human	C1-C2-C3-C4-C5-C6-C7-C8-C9-C10-C11-C12-C13	C
EU939547	C1-C2-C3-C4-C5-C6-C7-C8-C9-C10-C11-C12-C13	human	C1-C2-C3-C4-C5-C6-C7-C8-C9-C10-C11-C12-C13	C
EU939548	C1-C2-C3-C4-C5-C6-C7-C8-C9-C10-C11-C12-C13	human	C1-C2-C3-C4-C5-C6-C7-C8-C9-C10-C11-C12-C13	C
EU939549	C1-C2-C3-C4-C5-C6-C7-C8-C9-C10-C11-C12-C13	human	C1-C2-C3-C4-C5-C6-C7-C8-C9-C10-C11-C12-C13	C
EU939550	C1-C2-C3-C4-C5-C6-C7-C8-C9-C10-C11-C12-C13	human	C1-C2-C3-C4-C5-C6-C7-C8-C9-C10-C11-C12-C13	C
EU939551	C1-C2-C3-C4-C5-C6-C7-C8-C9-C10-C11-C12-C13	human	C1-C2-C3-C4-C5-C6-C7-C8-C9-C10-C11-C12-C13	C
EU939552	C1-C2-C3-C4-C5-C6-C7-C8-C9-C10-C11-C12-C13	human	C1-C2-C3-C4-C5-C6-C7-C8-C9-C10-C11-C12-C13	C
EU939553	C1-C2-C3-C4-C5-C6-C7-C8-C9-C10-C11-C12-C13	human	C1-C2-C3-C4-C5-C6-C7-C8-C9-C10-C11-C12-C13	C
EU939554	C1-C2-C3-C4-C5-C6-C7-C8-C9-C10-C11-C12-C13	human	C1-C2-C3-C4-C5-C6-C7-C8-C9-C10-C11-C12-C13	C
EU939555	C1-C2-C3-C4-C5-C6-C7-C8-C9-C10-C11-C12-C13	human	C1-C2-C3-C4-C5-C6-C7-C8-C9-C10-C11-C12-C13	C
EU939556	C1-C2-C3-C4-C5-C6-C7-C8-C9-C10-C11-C12-C13	human	C1-C2-C3-C4-C5-C6-C7-C8-C9-C10-C11-C12-C13	C
EU939557	C1-C2-C3-C4-C5-C6-C7-C8-C9-C10-C11-C12-C13	human	C1-C2-C3-C4-C5-C6-C7-C8-C9-C10-C11-C12-C13	C
EU939558	C1-C2-C3-C4-C5-C6-C7-C8-C9-C10-C11-C12-C13	human	C1-C2-C3-C4-C5-C6-C7-C8-C9-C10-C11-C12-C13	C
EU939560	C1-C2-C3-C4-C5-C6-C7-C8-C9-C10-C11-C12-C13	human	C1-C2-C3-C4-C5-C6-C7-C8-C9-C10-C11-C12-C13	C
EU939561	C1-C2-C3-C4-C5-C6-C7-C8-C9-C10-C11-C12-C13	human	C1-C2-C3-C4-C5-C6-C7-C8-C9-C10-C11-C12-C13	C
EU939562	C1-C2-C3-C4-C5-C6-C7-C8-C9-C10-C11-C12-C13	human	C1-C2-C3-C4-C5-C6-C7-C8-C9-C10-C11-C12-C13	C
EU939563	C1-C2-C3-C4-C5-C6-C7-C8-C9-C10-C11-C12-C13	human	C1-C2-C3-C4-C5-C6-C7-C8-C9-C10-C11-C12-C13	C
EU939564	C1-C2-C3-C4-C5-C6-C7-C8-C9-C10-C11-C12-C13	human	C1-C2-C3-C4-C5-C6-C7-C8-C9-C10-C11-C12-C13	C
EU939565	C1-C2-C3-C4-C5-C6-C7-C8-C9-C10-C11-C12-C13	human	C1-C2-C3-C4-C5-C6-C7-C8-C9-C10-C11-C12-C13	C
EU939566	C1-C2-C3-C4-C5-C6-C7-C8-C9-C10-C11-C12-C13	human	C1-C2-C3-C4-C5-C6-C7-C8-C9-C10-C11-C12-C13	C
EU939567	C1-C2-C3-C4-C5-C6-C7-C8-C9-C10-C11-C12-C13	human	C1-C2-C3-C4-C5-C6-C7-C8-C9-C10-C11-C12-C13	C
EU939568	C1-C2-C3-C4-C5-C6-C7-C8-C9-C10-C11-C12-C13	human	C1-C2-C3-C4-C5-C6-C7-C8-C9-C10-C11-C12-C13	C
EU939569	C1-C2-C3-C4-C5-C6-C7-C8-C9-C10-C11-C12-C13	human	C1-C2-C3-C4-C5-C6-C7-C8-C9-C10-C11-C12-C13	C
EU939570	C1-C2-C3-C4-C5-C6-C7-C8-C9-C10-C11-C12-C13	human	C1-C2-C3-C4-C5-C6-C7-C8-C9-C10-C11-C12-C13	C
EU939571	C1-C2-C3-C4-C5-C6-C7-C8-C9-C10-C11-C12-C13	human	C1-C2-C3-C4-C5-C6-C7-C8-C9-C10-C11-C12-C13	C
EU939572	C1-C2-C3-C4-C5-C6-C7-C8-C9-C10-C11-C12-C13	human	C1-C2-C3-C4-C5-C6-C7-C8-C9-C10-C11-C12-C13	C
EU939573	C1-C2-C3-C4-C5-C6-C7-C8-C9-C10-C11-C12-C13	human	C1-C2-C3-C4-C5-C6-C7-C8-C9-C10-C11-C12-C13	C
EU939574	C1-C2-C3-C4-C5-C6-C7-C8-C9-C10-C11-C12-C13	human	C1-C2-C3-C4-C5-C6-C7-C8-C9-C10-C11-C12-C13	C
EU939575	C1-C2-C3-C4-C5-C6-C7-C8-C9-C10-C11-C12-C13	human	C1-C2-C3-C4-C5-C6-C7-C8-C9-C10-C11-C12-C13	C
EU939576	C1-C2-C3-C4-C5-C6-C7-C8-C9-C10-C11-C12-C13	human	C1-C2-C3-C4-C5-C6-C7-C8-C9-C10-C11-C12-C13	C
EU939577	C1-C2-C3-C4-C5-C6-C7-C8-C9-C10-C11-C12-C13	human	C1-C2-C3-C4-C5-C6-C7-C8-C9-C10-C11-C12-C13	C
EU939578	C1-C2-C3-C4-C5-C6-C7-C8-C9-C10-C11-C12-C13	human	C1-C2-C3-C4-C5-C6-C7-C8-C9-C10-C11-C12-C13	C
EU939579	C1-C2-C3-C4-C5-C6-C7-C8-C9-C10-C11-C12-C13	human	C1-C2-C3-C4-C5-C6-C7-C8-C9-C10-C11-C12-C13	C
EU939580	C1-C2-C3-C4-C5-C6-C7-C8-C9-C10-C11-C12-C13	human	C1-C2-C3-C4-C5-C6-C7-C8-C9-C10-C11-C12-C13	C
EU939582	C1-C2-C3-C4-C5-C6-C7-C8-C9-C10-C11-C12-C13	human	C1-C2-C3-C4-C5-C6-C7-C8-C9-C10-C11-C12-C13	C
EU939583	C1-C2-C3-C4-C5-C6-C7-C8-C9-C10-C11-C12-C13	human	C1-C2-C3-C4-C5-C6-C7-C8-C9-C10-C11-C12-C13	C
EU939584	C1-C2-C3-C4-C5-C6-C7-C8-C9-C10-C11-C12-C13	human	C1-C2-C3-C4-C5-C6-C7-C8-C9-C10-C11-C12-C13	C
EU939585	C1-C2-C3-C4-C5-C6-C7-C8-C9-C10-C11-C12-C13	human	C1-C2-C3-C4-C5-C6-C7-C8-C9-C10-C11-C12-C13	C
EU939586	C1-C2-C3-C4-C5-C6-C7-C8-C9-C10-C11-C12-C13	human	C1-C2-C3-C4-C5-C6-C7-C8-C9-C10-C11-C12-C13	C
EU939587	C1-C2-C3-C4-C5-C6-C7-C8-C9-C10-C11-C12-C13	human	C1-C2-C3-C4-C5-C6-C7-C8-C9-C10-C11-C12-C13	C
EU939588	C1-C2-C3-C4-C5-C6-C7-C8-C9-C10-C11-C12-C13	human	C1-C2-C3-C4-C5-C6-C7-C8-C9-C10-C11-C12-C13	C
EU939589	C1-C2-C3-C4-C5-C6-C7-C8-C9-C10-C11-C12-C13	human	C1-C2-C3-C4-C5-C6-C7-C8-C9-C10-C11-C12-C13	C
EU939590	C1-C2-C3-C4-C5-C6-C7-C8-C9-C10-C11-C12-C13	human	C1-C2-C3-C4-C5-C6-C7-C8-C9-C10-C11-C12-C13	C
EU939591	C1-C2-C3-C4-C5-C6-C7-C8-C9-C10-C11-C12-C13	human	C1-C2-C3-C4-C5-C6-C7-C8-C9-C10-C11-C12-C13	C
EU939592	C1-C2-C3-C4-C5-C6-C7-C8-C9-C10-C11-C12-C13	human	C1-C2-C3-C4-C5-C6-C7-C8-C9-C10-C11-C12-C13	C
EU939593	C1-C2-C3-C4-C5-C6-C7-C8-C9-C10-C11-C12-C13	human	C1-C2-C3-C4-C5-C6-C7-C8-C9-C10-C11-C12-C13	C
EU939594	C1-C2-C3-C4-C5-C6-C7-C8-C9-C10-C11-C12-C13	human	C1-C2-C3-C4-C5-C6-C7-C8-C9-C10-C11-C12-C13	C
EU939595	C1-C2-C3-C4-C5-C6-C7-C8-C9-C10-C11-C12-C13	human	C1-C2-C3-C4-C5-C6-C7-C8-C9-C10-C11-C12-C13	C
EU939596	C1-C2-C3-C4-C5-C6-C7-C8-C9-C10-C11-C12-C13	human	C1-C2-C3-C4-C5-C6-C7-C8-C9-C10-C11-C12-C13	C
EU939597	C1-C2-C3-C4-C5-C6-C7-C8-C9-C10-C11-C12-C13	human	C1-C2-C3-C4-C5-C6-C7-C8-C9-C10-C11-C12-C13	C
EU939598	C1-C2-C3-C4-C5-C6-C7-C8-C9-C10-C11-C12-C13	human	C1-C2-C3-C4-C5-C6-C7-C8-C9-C10-C11-C12-C13	C
EU939599	C1-C2-C3-C4-C5-C6-C7-C8-C9-C10-C11-C12-C13	human	C1-C2-C3-C4-C5-C6-C7-C8-C9-C10-C11-C12-C13	C
EU939600	C1-C2-C3-C4-C5-C6-C7-C8-C9-C10-C11-C12-C13	human	C1-C2-C3-C4-C5-C6-C7-C8-C9-C10-C11-C12-C13	C
EU939601	C1-C2-C3-C4-C5-C6-C7-C8-C9-C10-C11-C12-C13	human	C1-C2-C3-C4-C5-C6-C7-C8-C9-C10-C11-C12-C13	C
EU939602	C1-C2-C3-C4-C5-C6-C7-C8-C9-C10-C11-C12-C13	human	C1-C2-C3-C4-C5-C6-C7-C8-C9-C10-C11-C12-C13	C
EU939603	C1-C2-C3-C4-C5-C6-C7-C8-C9-C10-C11-C12-C13	human	C1-C2-C3-C4-C5-C6-C7-C8-C9-C10-C11-C12-C13	C
EU939604	C1-C2-C3-C4-C5-C6-C7-C8-C9-C10-C11-C12-C13	human	C1-C2-C3-C4-C5-C6-C7-C8-C9-C10-C11-C12-C13	C
EU939605	C1-C2-C3-C4-C5-C6-C7-C8-C9-C10-C11-C12-C13	human	C1-C2-C3-C4-C5-C6-C7-C8-C9-C10-C11-C12-C13	C
EU939606	C1-C2-C3-C4-C5-C6-C7-C8-C9-C10-C11-C12-C13	human	C1-C2-C3-C4-C5-C6-C7-C8-C9-C10-C11-C12-C13	C
EU939607	C1-C2-C3-C4-C5-C6-C7-C8-C9-C10-C11-C12-C13	human	C1-C2-C3-C4-C5-C6-C7-C8-C9-C10-C11-C12-C13	C
EU939608	C1-C2-C3-C4-C5-C6-C7-C8-C9-C10-C11-C12-C13	human	C1-C2-C3-C4-C5-C6-C7-C8-C9-C10-C11-C12-C13	C
EU939609	C1-C2-C3-C4-C5-C6-C7-C8-C9-C10-C11-C12-C13	human	C1-C2-C3-C4-C5-C6-C7-C8-C9-C10-C11-C12-C13	C
EU939610	C1-C2-C3-C4-C5-C6-C7-C8-C9-C10-C11-C12-C13	human	C1-C2-C3-C4-C5-C6-C7-C8-C9-C10-C11-C12-C13	C
EU939611	C1-C2-C3-C4-C5-C6-C7-C8-C9-C10-C11-C12-C13	human	C1-C2-C3-C4-C5-C6-C7-C8-C9-C10-C11-C12-C13	C
EU939612	C1-C2-C3-C4-C5-C6-C7-C8-C9-C10-C11-C12-C13	human	C1-C2-C3-C4-C5-C6-C7-C8-C9-C10-C11-C12-C13	C
EU939613	C1-C2-C3-C4-C5-C6-C7-C8-C9-C10-C11-C12-C13	human	C1-C2-C3-C4-C5-C6-C7-C8-C9-C10-C11-C12-C13	C
EU939614	C1-C2-C3-C4-C5-C6-C7-C8-C9-C10-C11-C12-C13	human	C1-C2-C3-C4-C5-C6-C7-C8-C9-C10-C11-C12-C13	C
EU939615	C1-C2-C3-C4-C5-C6-C7-C8-C9-C10-C11-C12-C13	human	C1-C2-C3-C4-C5-C6-C7-C8-C9-C10-C11-C12-C13	C
EU939616	C1-C2-C3-C4-C5-C6-C7-C8-C9-C10-C11-C12-C13	human	C1-C2-C3-C4-C5-C6-C7-C8-C9-C10-C11-C12-C13	C
EU939617	C1-C2-C3-C4-C5-C6-C7-C8-C9-C10-C11-C12-C13	human	C1-C2-C3-C4-C5-C6-C7-C8-C9-C10-C11-C12-C13	C
EU939618	C1-C2-C3-C4-C5-C6-C7-C8-C9-C10-C11-C12-C13	human	C1-C2-C3-C4-C5-C6-C7-C8-C9-C10-C11-C12-C13	C
EU939619	C1-C2-C3-C4-C5-C6-C7-C8-C9-C10-C11-C12-C13	human	C1-C2-C3-C4-C5-C6-C7-C8-C9-C10-C11-C12-C13	C
EU939624	C1-C2-C3-C4-C5-C6-C7-C8-C9-C10-C11-C12-C13	human	C1-C2-C3-C4-C5-C6-C7-C8-C9-C10-C11-C12-C13	C
EU939625	C1-C2-C3-C4-C5-C6-C7-C8-C9-C10-C11-C12-C13	human	C1-C2-C3-C4-C5-C6-C7-C8-C9-C10-C11-C12-C13	C
EU939626	C1-C2-C3-C4-C5-C6-C7-C8-C9-C10-C11-C12-C13	human	C1-C2-C3-C4-C5-C6-C7-C8-C9-C10-C11-C12-C13	C
EU939640	C1-C2-C3-C4-C5-C6-C7-C8-C9-C10-C11-C12-C13	human	C1-C2-C3-C4-C5-C6-C7-C8-C9-C10-C11-C12-C13	C
EU939642	C1-C2-C3-C4-C5-C6-C7-C8-C9-C10-C11-C12-C13	human	C1-C2-C3-C4-C5-C6-C7-C8-C9-C10-C11-C12-C13	C
EU939644	C1-C2-C3-C4-C5-C6-C7-C8-C9-C10-C11-C12-C13	human	C1-C2-C3-C4-C5-C6-C7-C8-C9-C10-C11-C12-C13	C
EU939646	C1-C2-C3-C4-C5-C6-C7-C8-C9-C10-C11-C12-C13	human	C1-C2-C3-C4-C5-C6-C7-C8-C9-C10-C11-C12-C13	C
EU939647	C1-C2-C3-C4-C5-C6-C7-C8-C9-C10-C11-C12-C13	human	C1-C2-C3-C4-C5-C6-C7-C8-C9-C10-C11-C12-C13	C
EU939648	C1-C2-C3-C4-C5-C6-C7-C8-C9-C10-C11-C12-C13	human	C1-C2-C3-C4-C5-C6-C7-C8-C9-C10-C11-C12-C13	C
EU939649	C1-C2-C3-C4-C5-C6-C7-C8-C9-C10-C11-C12-C13	human	C1-C2-C3-C4-C5-C6-C7-C8-C9-C10-C11-C12-C13	C
EU939650	C1-C2-C3-C4-C5-C6-C7-C8-C9-C10-C11-C12-C13	human	C1-C2-C3-C4-C5-C6-C7-C8-C9-C10-C11-C12-C13	C
EU939651	C1-C2-C3-C4-C5-C6-C7-C8-C9-C10-C11-C12-C13	human	C1-C2-C3-C4-C5-C6-C7-C8-C9-C10-C11-C12-C13	C
EU939652	C1-C2-C3-C4-C5-C6-C7-C8-C9-C10-C11-C12-C13	human	C1-C2-C3-C4-C5-C6-C7-C8-C9-C10-C11-C12-C13	C
EU939653	C1-C2-C3-C4-C5-C6-C7-C8-C9-C10-C11-C12-C13	human	C1-C2-C3-C4-C5-C6-C7-C8-C9-C10-C11-C12-C13	C
EU939654	C1-C2-C3-C4-C5-C6-C7-C8-C9-C10-C11-C12-C13	human	C1-C2-C3-C4-C5-C6-C7-C8-C9-C10-C11-C12-C13	C
EU939655	C1-C2-C3-C4-C5-C6-C7-C8-C9-C10-C11-C12-C13	human	C1-C2-C3-C4-C5-C6-C7-C8-C9-C10-C11-C12-C13	C
EU939656	C1-C2-C3-C4-C5-C6-C7-C8-C9-C10-C11-C12-C13	human	C1-C2-C3-C4-C5-C6-C7-C8-C9-C10-C11-C12-C13	C
EU939657	C1-C2-C3-C4-C5-C6-C7-C8-C9-C10-C11-C12-C13	human	C1-C2-C3-C4-C5-C6-C7-C8-C9-C10-C11-C12-C13	C
EU939658	C1-C2-C3-C4-C5-C6-C7-C8-C9-C10-C11-C12-C13	human	C1-C2-C3-C4-C5-C6-C7-C8-C9-C10-C11-C12-C13	C
EU939659	C1-C2-C3-C4-C5-C6-C7-C8-C9-C10-C11-C12-C13	human	C1-C2-C3-C4-C5-C6-C7-C8-C9-C10-C11-C12-C13	C
EU939668	C1-C2-C3-C4-C5-C6-C7-C8-C9-C10-C11-C12-C13	human	C1-C2-C3-C4-C5-C6-C7-C8-C9-C10-C11-C12-C13	C
FJ032331	C1-C2-C3-C4-C5-C6-C7-C8-C9-C10-C11-C12-C13	human	C1-C2-C3-C4-C5-C6-C7-C8-C9-C10-C11-C12-C13	C
FJ032332	C1-C2-C3-C4-C5-C6-C7-C8-C9-C10-C11-C12-C13	human	C1-C2-C3-C4-C5-C6-C7-C8-C9-C10-C11-C12-C13	C
FJ032333	C1-C2-C3-C4-C5-C6-C7-C8-C9-C10-C11-C12-C13	human	C1-C2-C3-C4-C5-C6-C7-C8-C9-C10-C11-C12-C13	C
FJ032334	C1-C2-C3-C4-C5-C6-C7-C8-C9-C10-C11-C12-C13	human	C1-C2-C3-C4-C5-C6-C7-C8-C9-C10-C11-C12-C13	C
FJ032335	C1-C2-C3-C4-C5-C6-C7-C8-C9-C10-C11-C12-C13	human	C1-C2-C3-C4-C5-C6-C7-C8-C9-C10-C11-C12-C13	C
FJ032336	C1-C2-C3-C4-C5-C6-C7-C8-C9-C10-C11-C12-C13	human	C1-C2-C3-C4-C5-C6-C7-C8-C9-C10-C11-C12-C13	C
FJ032337	C1-C2-C3-C4-C5-C6-C7-C8-C9-C10-C11-C12-C13	human	C1-C2-C3-C4-C5-C6-C7-C8-C9-C10-C11-C12-C13	C
FJ032338	C1-C2-C3-C4-C5-C6-C7-C8-C9-C10-C11-C12-C13	human	C1-C2-C3-C4-C5-C6-C7-C8-C9-C10-C11-C12-C13	C
FJ032339	C1-C2-C3-C4-C5-C6-C7-C8-C9-C10-C11-C12-C13	human	C1-C2-C3-C4-C5-C6-C7-C8-C9-C10-C11-C12-C13	C
FJ032340	C1-C2-C3-C4-C5-C6-C7-C8-C9-C10-C11-C12-C13	human	C1-C2-C3-C4-C5-C6-C7-C8-C9-C10-C11-C12-C13	C
FJ032341	C1-C2-C3-C4-C5-C6-C7-C8-C9-C10-C11-C12-C13	human	C1-C2-C3-C4-C5-C6-C7-C8-C9-C10-C11-C12-C13	C
FJ032345	C1-C2-C3-C4-C5-C6-C7-C8-C9-C10-C11-C12-C13	human	C1-C2-C3-C4-C5-C6-C7-C8-C9-C10-C11-C12-C13	C
FJ032346	C1-C2-C3-C4-C5-C6-C7-C8-C9-C10-C11-C12-C13	human	C1-C2-C3-C4-C5-C6-C7-C8-C9-C10-C11-C12-C13	C
FJ032347	C1-C2-C3-C4-C5-C6-C7-C8-C9-C10-C11-C12-C13	human	C1-C2-C3-C4-C5-C6-C7-C8-C9-C10-C11-C12-C13	C
FJ032348	C1-C2-C3-C4-C5-C6-C7-C8-C9-C10-C11-C12-C13	human	C1-C2-C3-C4-C5-C6-C7-C8-C9-C10-C11-C12-C13	C
FJ032350	C1-C2-C3-C4-C5-C6-C7-C8-C9-C10-C11-C12-C13	human	C1-C2-C3-C4-C5-C6-C7-C8-C9-C10-C11-C12-C13	C
FJ032351	C1-C2-C3-C4-C5-C6-C7-C8-C9-C10-C11-C12-C13	human	C1-C2-C3-C4-C5-C6-C7-C8-C9-C10-C11-C12-C13	C
FJ032355	C1-C2-C3-C4-C5-C6-C7-C8-C9-C10-C11-C12-C13	human	C1-C2-C3-C4-C5-C6-C7-C8-C9-C10-C11-C12-C13	C
FJ032356	C1-C2-C3-C4-C5-C6-C7-C8-C9-C10-C11-C12-C13	human	C1-C2-C3-C4-C5-C6-C7-C8-C9-C10-C11-C12-C13	C
FJ032359	C1-C2-C3-C4-C5-C6-C7-C8-C9-C10-C11-C12-C13	human	C1-C2-C3-C4-C5-C6-C7-C8-C9-C10-C11-C12-C13	C
FJ032360	C1-C2-C3-C4-C5-C6-C7-C8-C9-C10-C11-C12-C13	human	C1-C2-C3-C4-C5-C6-C7-C8-C9-C10-C11-C12-C13	C
FJ032361	C1-C2-C3-C4-C5-C6-C7-C8-C9-C10-C11-C12-C13	human	C1-C2-C3-C4-C5-C6-C7-C8-C9-C10-C11-C12-C13	C
FJ349225	C1-C2-C3-C4-C5-C6-C7-C8-C9-C10-C11-C12-C13	human	C1-C2-C3-C4-C5-C6-C7-C8-C9-C10-C11-C12-C13	C
FJ386574	C1-C2-C3-C4-C5-C6-C7-C8-C9-C10-C11-C12-C13	human	C1-C2-C3-C4-C5-C6-C7-C8-C9-C10-C11-C12-C13	C
FJ386575	C1-C2-C3-C4-C5-C6-C7-C8-C9-C10-C11-C12-C13	human	C1-C2-C3-C4-C5-C6-C7-C8-C9-C10-C11-C12-C13	C
FJ386576	C1-C2-C3-C4-C5-C6-C7-C8-C9-C10-C11-C12-C13	human	C1-C2-C3-C4-C5-C6-C7-C8-C9-C10-C11-C12-C13	C
FJ386577	C1-C2-C3-C4-C5-C6-C7-C8-C9-C10-C11-C12-C13	human	C1-C2-C3-C4-C5-C6-C7-C8-C9-C10-C11-C12-C13	C
FJ386578	C1-C2-C3-C4-C5-C6-C7-C8-C9-C10-C11-C12-C13	human	C1-C2-C3-C4-C5-C6-C7-C8-C9-C10-C11-C12-C13	C
FJ386579	C1-C2-C3-C4-C5-C6-C7-C8-C9-C10-C11-C12-C13	human	C1-C2-C3-C4-C5-C6-C7-C8-C9-C10-C11-C12-C13	C
FJ386580	C1-C2-C3-C4-C5-C6-C7-C8-C9-C10-C11-C12-C13	human	C1-C2-C3-C4-C5-C6-C7-C8-C9-C10-C11-C12-C13	C
FJ386585	C1-C2-C3-C4-C5-C6-C7-C8-C9-C10-C11-C12-C13	human	C1-C2-C3-C4-C5-C6-C7-C8-C9-C10-C11-C12-C13	C
FJ386586	C1-C2-C3-C4-C5-C6-C7-C8-C9-C10-C11-C12-C13	human	C1-C2-C3-C4-C5-C6-C7-C8-C9-C10-C11-C12-C13	C
FJ386587	C1-C2-C3-C4-C5-C6-C7-C8-C9-C10-C11-C12-C13	human	C1-C2-C3-C4-C5-C6-C7-C8-C9-C10-C11-C12-C13	C
FJ386588	C1-C2-C3-C4-C5-C6-C7-C8-C9-C10-C11-C12-C13	human	C1-C2-C3-C4-C5-C6-C7-C8-C9-C10-C11-C12-C13	C
FJ386589	C1-C2-C3-C4-C5-C6-C7-C8-C9-C10-C11-C12-C13	human	C1-C2-C3-C4-C5-C6-C7-C8-C9-C10-C11-C12-C13	C
FJ386591	C1-C2-C3-C4-C5-C6-C7-C8-C9-C10-C11-C12-C13	human	C1-C2-C3-C4-C5-C6-C7-C8-C9-C10-C11-C12-C13	C
FJ386592	C1-C2-C3-C4-C5-C6-C7-C8-C9-C10-C11-C12-C13	human	C1-C2-C3-C4-C5-C6-C7-C8-C9-C10-C11-C12-C13	C
FJ386593	C1-C2-C3-C4-C5-C6-C7-C8-C9-C10-C11-C12-C13	human	C1-C2-C3-C4-C5-C6-C7-C8-C9-C10-C11-C12-C13	C
FJ386594	C1-C2-C3-C4-C5-C6-C7-C8-C9-C10-C11-C12-C13	human	C1-C2-C3-C4-C5-C6-C7-C8-C9-C10-C11-C12-C13	C
FJ386595	C1-C2-C3-C4-C5-C6-C7-C8-C9-C10-C11-C12-C13	human	C1-C2-C3-C4-C5-C6-C7-C8-C9-C10-C11-C12-C13	C
FJ386596	C1-C2-C3-C4-C5-C6-C7-C8-C9-C10-C11-C12-C13	human	C1-C2-C3-C4-C5-C6-C7-C8-C9-C10-C11-C12-C13	C
FJ386597	C1-C2-C3-C4-C5-C6-C7-C8-C9-C10-C11-C12-C13	human	C1-C2-C3-C4-C5-C6-C7-C8-C9-C10-C11-C12-C13	C
FJ386598	C1-C2-C3-C4-C5-C6-C7-C8-C9-C10-C11-C12-C13	human	C1-C2-C3-C4-C5-C6-C7-C8-C9-C10-C11-C12-C13	C
FJ386599	C1-C2-C3-C4-C5-C6-C7-C8-C9-C10-C11-C12-C13	human	C1-C2-C3-C4-C5-C6-C7-C8-C9-C10-C11-C12-C13	C
FJ386602	C1-C2-C3-C4-C5-C6-C7-C8-C9-C10-C11-C12-C13	human	C1-C2-C3-C4-C5-C6-C7-C8-C9-C10-C11-C12-C13	C
FJ386603	C1-C2-C3-C4-C5-C6-C7-C8-C9-C10-C11-C12-C13	human	C1-C2-C3-C4-C5-C6-C7-C8-C9-C10-C11-C12-C13	C
FJ386604	C1-C2-C3-C4-C5-C6-C7-C8-C9-C10-C11-C12-C13	human	C1-C2-C3-C4-C5-C6-C7-C8-C9-C10-C11-C12-C13	C
FJ386605	C1-C2-C3-C4-C5-C6-C7-C8-C9-C10-C11-C12-C13	human	C1-C2-C3-C4-C5-C6-C7-C8-C9-C10-C11-C12-C13	C
FJ386606	C1-C2-C3-C4-C5-C6-C7-C8-C9-C10-C11-C12-C13	human	C1-C2-C3-C4-C5-C6-C7-C8-C9-C10-C11-C12-C13	C
FJ386607	C1-C2-C3-C4-C5-C6-C7-C8-C9-C10-C11-C12-C13	human	C1-C2-C3-C4-C5-C6-C7-C8-C9-C10-C11-C12-C13	C
FJ386609	C1-C2-C3-C4-C5-C6-C7-C8-C9-C10-C11-C12-C13	human	C1-C2-C3-C4-C5-C6-C7-C8-C9-C10-C11-C12-C13	C
FJ386611	C1-C2-C3-C4-C5-C6-C7-C8-C9-C10-C11-C12-C13	human	C1-C2-C3-C4-C5-C6-C7-C8-C9-C10-C11-C12-C13	C
FJ386612	C1-C2-C3-C4-C5-C6-C7-C8-C9-C10-C11-C12-C13	human	C1-C2-C3-C4-C5-C6-C7-C8-C9-C10-C11-C12-C13	C
FJ386613	C1-C2-C3-C4-C5-C6-C7-C8-C9-C10-C11-C12-C13	human	C1-C2-C3-C4-C5-C6-C7-C8-C9-C10-C11-C12-C13	C
FJ386614	C1-C2-C3-C4-C5-C6-C7-C8-C9-C10-C11-C12-C13	human	C1-C2-C3-C4-C5-C6-C7-C8-C9-C10-C11-C12-C13	C
FJ386616	C1-C2-C3-C4-C5-C6-C7-C8-C9-C10-C11-C12-C13	human	C1-C2-C3-C4-C5-C6-C7-C8-C9-C10-C11-C12-C13	C
FJ386617	C1-C2-C3-C4-C5-C6-C7-C8-C9-C10-C11-C12-C13	human	C1-C2-C3-C4-C5-C6-C7-C8-C9-C10-C11-C12-C13	C
FJ386618	C1-C2-C3-C4-C5-C6-C7-C8-C9-C10-C11-C12-C13	human	C1-C2-C3-C4-C5-C6-C7-C8-C9-C10-C11-C12-C13	C
FJ386619	C1-C2-C3-C4-C5-C6-C7-C8-C9-C10-C11-C12-C13	human	C1-C2-C3-C4-C5-C6-C7-C8-C9-C10-C11-C12-C13	C
FJ386620	C1-C2-C3-C4-C5-C6-C7-C8-C9-C10-C11-C12-C13	human	C1-C2-C3-C4-C5-C6-C7-C8-C9-C10-C11-C12-C13	C
FJ386622	C1-C2-C3-C4-C5-C6-C7-C8-C9-C10-C11-C12-C13	human	C1-C2-C3-C4-C5-C6-C7-C8-C9-C10-C11-C12-C13	C
FJ386624	C1-C2-C3-C4-C5-C6-C7-C8-C9-C10-C11-C12-C13	human	C1-C2-C3-C4-C5-C6-C7-C8-C9-C10-C11-C12-C13	C
FJ386625	C1-C2-C3-C4-C5-C6-C7-C8-C9-C10-C11-C12-C13	human	C1-C2-C3-C4-C5-C6-C7-C8-C9-C10-C11-C12-C13	C
FJ386626	C1-C2-C3-C4-C5-C6-C7-C8-C9-C10-C11-C12-C13	human	C1-C2-C3-C4-C5-C6-C7-C8-C9-C10-C11-C12-C13	C
FJ386627	C1-C2-C3-C4-C5-C6-C7-C8-C9-C10-C11-C12-C13	human	C1-C2-C3-C4-C5-C6-C7-C8-C9-C10-C11-C12-C13	C
FJ386628	C1-C2-C3-C4-C5-C6-C7-C8-C9-C10-C11-C12-C13	human	C1-C2-C3-C4-C5-C6-C7-C8-C9-C10-C11-C12-C13	C
FJ386629	C1-C2-C3-C4-C5-C6-C7-C8-C9-C10-C11-C12-C13	human	C1-C2-C3-C4-C5-C6-C7-C8-C9-C10-C11-C12-C13	C
FJ386630	C1-C2-C3-C4-C5-C6-C7-C8-C9-C10-C11-C12-C13	human	C1-C2-C3-C4-C5-C6-C7-C8-C9-C10-C11-C12-C13	C
FJ386631	C1-C2-C3-C4-C5-C6-C7-C8-C9-C10-C11-C12-C13	human	C1-C2-C3-C4-C5-C6-C7-C8-C9-C10-C11-C12-C13	C
FJ386632	C1-C2-C3-C4-C5-C6-C7-C8-C9-C10-C11-C12-C13	human	C1-C2-C3-C4-C5-C6-C7-C8-C9-C10-C11-C12-C13	C
FJ386633	C1-C2-C3-C4-C5-C6-C7-C8-C9-C10-C11-C12-C13	human	C1-C2-C3-C4-C5-C6-C7-C8-C9-C10-C11-C12-C13	C
FJ386635	C1-C2-C3-C4-C5-C6-C7-C8-C9-C10-C11-C12-C13	human	C1-C2-C3-C4-C5-C6-C7-C8-C9-C10-C11-C12-C13	C
FJ386637	C1-C2-C3-C4-C5-C6-C7-C8-C9-C10-C11-C12-C13	human	C1-C2-C3-C4-C5-C6-C7-C8-C9-C10-C11-C12-C13	C
FJ386638	C1-C2-C3-C4-C5-C6-C7-C8-C9-C10-C11-C12-C13	human	C1-C2-C3-C4-C5-C6-C7-C8-C9-C10-C11-C12-C13	C
FJ386639	C1-C2-C3-C4-C5-C6-C7-C8-C9-C10-C11-C12-C13	human	C1-C2-C3-C4-C5-C6-C7-C8-C9-C10-C11-C12-C13	C
FJ386640	C1-C2-C3-C4-C5-C6-C7-C8-C9-C10-C11-C12-C13	human	C1-C2-C3-C4-C5-C6-C7-C8-C9-C10-C11-C12-C13	C
FJ386641	C1-C2-C3-C4-C5-C6-C7-C8-C9-C10-C11-C12-C13	human	C1-C2-C3-C4-C5-C6-C7-C8-C9-C10-C11-C12-C13	C
FJ386643	C1-C2-C3-C4-C5-C6-C7-C8-C9-C10-C11-C12-C13	human	C1-C2-C3-C4-C5-C6-C7-C8-C9-C10-C11-C12-C13	C
FJ386644	C1-C2-C3-C4-C5-C6-C7-C8-C9-C10-C11-C12-C13	human	C1-C2-C3-C4-C5-C6-C7-C8-C9-C10-C11-C12-C13	C
FJ386645	C1-C2-C3-C4-C5-C6-C7-C8-C9-C10-C11-C12-C13	human	C1-C2-C3-C4-C5-C6-C7-C8-C9-C10-C11-C12-C13	C
FJ386647	C1-C2-C3-C4-C5-C6-C7-C8-C9-C10-C11-C12-C13	human	C1-C2-C3-C4-C5-C6-C7-C8-C9-C10-C11-C12-C13	C
FJ386649	C1-C2-C3-C4-C5-C6-C7-C8-C9-C10-C11-C12-C13	human	C1-C2-C3-C4-C5-C6-C7-C8-C9-C10-C11-C12-C13	C
FJ386650	C1-C2-C3-C4-C5-C6-C7-C8-C9-C10-C11-C12-C13	human	C1-C2-C3-C4-C5-C6-C7-C8-C9-C10-C11-C12-C13	C
FJ386651	C1-C2-C3-C4-C5-C6-C7-C8-C9-C10-C11-C12-C13	human	C1-C2-C3-C4-C5-C6-C7-C8-C9-C10-C11-C12-C13	C
FJ386652	C1-C2-C3-C4-C5-C6-C7-C8-C9-C10-C11-C12-C13	human	C1-C2-C3-C4-C5-C6-C7-C8-C9-C10-C11-C12-C13	C
FJ386653	C1-C2-C3-C4-C5-C6-C7-C8-C9-C10-C11-C12-C13	human	C1-C2-C3-C4-C5-C6-C7-C8-C9-C10-C11-C12-C13	C
FJ386657	C1-C2-C3-C4-C5-C6-C7-C8-C9-C10-C11-C12-C13	human	C1-C2-C3-C4-C5-C6-C7-C8-C9-C10-C11-C12-C13	C
FJ386659	C1-C2-C3-C4-C5-C6-C7-C8-C9-C10-C11-C12-C13	human	C1-C2-C3-C4-C5-C6-C7-C8-C9-C10-C11-C12-C13	C
FJ386661	C1-C2-C3-C4-C5-C6-C7-C8-C9-C10-C11-C12-C13	human	C1-C2-C3-C4-C5-C6-C7-C8-C9-C10-C11-C12-C13	C
FJ386662	C1-C2-C3-C4-C5-C6-C7-C8-C9-C10-C11-C12-C13	human	C1-C2-C3-C4-C5-C6-C7-C8-C9-C10-C11-C12-C13	C
FJ386663	C1-C2-C3-C4-C5-C6-C7-C8-C9-C10-C11-C12-C13	human	C1-C2-C3-C4-C5-C6-C7-C8-C9-C10-C11-C12-C13	C
FJ386664	C1-C2-C3-C4-C5-C6-C7-C8-C9-C10-C11-C12-C13	human	C1-C2-C3-C4-C5-C6-C7-C8-C9-C10-C11-C12-C13	C
FJ386665	C1-C2-C3-C4-C5-C6-C7-C8-C9-C10-C11-C12-C13	human	C1-C2-C3-C4-C5-C6-C7-C8-C9-C10-C11-C12-C13	C
FJ386670	C1-C2-C3-C4-C5-C6-C7-C8-C9-C10-C11-C12-C13	human	C1-C2-C3-C4-C5-C6-C7-C8-C9-C10-C11-C12-C13	C
FJ386671	C1-C2-C3-C4-C5-C6-C7-C8-C9-C10-C11-C12-C13	human	C1-C2-C3-C4-C5-C6-C7-C8-C9-C10-C11-C12-C13	C
FJ386672	C1-C2-C3-C4-C5-C6-C7-C8-C9-C10-C11-C12-C13	human	C1-C2-C3-C4-C5-C6-C7-C8-C9-C10-C11-C12-C13	C
FJ386673	C1-C2-C3-C4-C5-C6-C7-C8-C9-C10-C11-C12-C13	human	C1-C2-C3-C4-C5-C6-C7-C8-C9-C10-C11-C12-C13	C
FJ386677	C1-C2-C3-C4-C5-C6-C7-C8-C9-C10-C11-C12-C13	human	C1-C2-C3-C4-C5-C6-C7-C8-C9-C10-C11-C12-C13	C
FJ386678	C1-C2-C3-C4-C5-C6-C7-C8-C9-C10-C11-C12-C13	human	C1-C2-C3-C4-C5-C6-C7-C8-C9-C10-C11-C12-C13	C
FJ386679	C1-C2-C3-C4-C5-C6-C7-C8-C9-C10-C11-C12-C13	human	C1-C2-C3-C4-C5-C6-C7-C8-C9-C10-C11-C12-C13	C
FJ386685	C1-C2-C3-C4-C5-C6-C7-C8-C9-C10-C11-C12-C13	human	C1-C2-C3-C4-C5-C6-C7-C8-C9-C10-C11-C12-C13	C
FJ386686	C1-C2-C3-C4-C5-C6-C7-C8-C9-C10-C11-C12-C13	human	C1-C2-C3-C4-C5-C6-C7-C8-C9-C10-C11-C12-C13	C
FJ386687	C1-C2-C3-C4-C5-C6-C7-C8-C9-C10-C11-C12-C13	human	C1-C2-C3-C4-C5-C6-C7-C8-C9-C10-C11-C12-C13	C
FJ386689	C1-C2-C3-C4-C5-C6-C7-C8-C9-C10-C11-C12-C13	human	C1-C2-C3-C4-C5-C6-C7-C8-C9-C10-C11-C12-C13	C
FJ518813	C1-C2-C3-C4-C5-C6-C7-C8-C9-C10-C11-C12-C13	human	C1-C2-C3-C4-C5-C6-C7-C8-C9-C10-C11-C12-C13	C
FJ562218	C1-C2-C3-C4-C5-C6-C7-C8-C9-C10-C11-C12-C13	human	C1-C2-C3-C4-C5-C6-C7-C8-C9-C10-C11-C12-C13	C
FJ562221	C1-C2-C3-C4-C5-C6-C7-C8-C9-C10-C11-C12-C13	human	C1-C2-C3-C4-C5-C6-C7-C8-C9-C10-C11-C12-C13	C
FJ562225	C1-C2-C3-C4-C5-C6-C7-C8-C9-C10-C11-C12-C13	human	C1-C2-C3-C4-C5-C6-C7-C8-C9-C10-C11-C12-C13	C
FJ562226	C1-C2-C3-C4-C5-C6-C7-C8-C9-C10-C11-C12-C13	human	C1-C2-C3-C4-C5-C6-C7-C8-C9-C10-C11-C12-C13	C
FJ562227	C1-C2-C3-C4-C5-C6-C7-C8-C9-C10-C11-C12-C13	human	C1-C2-C3-C4-C5-C6-C7-C8-C9-C10-C11-C12-C13	C
FJ562228	C1-C2-C3-C4-C5-C6-C7-C8-C9-C10-C11-C12-C13	human	C1-C2-C3-C4-C5-C6-C7-C8-C9-C10-C11-C12-C13	C
FJ562230	C1-C2-C3-C4-C5-C6-C7-C8-C9-C10-C11-C12-C13	human	C1-C2-C3-C4-C5-C6-C7-C8-C9-C10-C11-C12-C13	C
FJ562232	C1-C2-C3-C4-C5-C6-C7-C8-C9-C10-C11-C12-C13	human	C1-C2-C3-C4-C5-C6-C7-C8-C9-C10-C11-C12-C13	C
FJ562233	C1-C2-C3-C4-C5-C6-C7-C8-C9-C10-C11-C12-C13	human	C1-C2-C3-C4-C5-C6-C7-C8-C9-C10-C11-C12-C13	C
FJ562235	C1-C2-C3-C4-C5-C6-C7-C8-C9-C10-C11-C12-C13	human	C1-C2-C3-C4-C5-C6-C7-C8-C9-C10-C11-C12-C13	C
FJ562238	C1-C2-C3-C4-C5-C6-C7-C8-C9-C10-C11-C12-C13	human	C1-C2-C3-C4-C5-C6-C7-C8-C9-C10-C11-C12-C13	C
FJ562239	C1-C2-C3-C4-C5-C6-C7-C8-C9-C10-C11-C12-C13	human	C1-C2-C3-C4-C5-C6-C7-C8-C9-C10-C11-C12-C13	C
FJ562241	C1-C2-C3-C4-C5-C6-C7-C8-C9-C10-C11-C12-C13	human	C1-C2-C3-C4-C5-C6-C7-C8-C9-C10-C11-C12-C13	C
FJ562242	C1-C2-C3-C4-C5-C6-C7-C8-C9-C10-C11-C12-C13	human	C1-C2-C3-C4-C5-C6-C7-C8-C9-C10-C11-C12-C13	C
FJ562243	C1-C2-C3-C4-C5-C6-C7-C8-C9-C10-C11-C12-C13	human	C1-C2-C3-C4-C5-C6-C7-C8-C9-C10-C11-C12-C13	C
FJ562244	C1-C2-C3-C4-C5-C6-C7-C8-C9-C10-C11-C12-C13	human	C1-C2-C3-C4-C5-C6-C7-C8-C9-C10-C11-C12-C13	C
FJ562245	C1-C2-C3-C4-C5-C6-C7-C8-C9-C10-C11-C12-C13	human	C1-C2-C3-C4-C5-C6-C7-C8-C9-C10-C11-C12-C13	C
FJ562248	C1-C2-C3-C4-C5-C6-C7-C8-C9-C10-C11-C12-C13	human	C1-C2-C3-C4-C5-C6-C7-C8-C9-C10-C11-C12-C13	C
FJ562249	C1-C2-C3-C4-C5-C6-C7-C8-C9-C10-C11-C12-C13	human	C1-C2-C3-C4-C5-C6-C7-C8-C9-C10-C11-C12-C13	C
FJ562250	C1-C2-C3-C4-C5-C6-C7-C8-C9-C10-C11-C12-C13	human	C1-C2-C3-C4-C5-C6-C7-C8-C9-C10-C11-C12-C13	C
FJ562251	C1-C2-C3-C4-C5-C6-C7-C8-C9-C10-C11-C12-C13	human	C1-C2-C3-C4-C5-C6-C7-C8-C9-C10-C11-C12-C13	C
FJ562252	C1-C2-C3-C4-C5-C6-C7-C8-C9-C10-C11-C12-C13	human	C1-C2-C3-C4-C5-C6-C7-C8-C9-C10-C11-C12-C13	C
FJ562255	C1-C2-C3-C4-C5-C6-C7-C8-C9-C10-C11-C12-C13	human	C1-C2-C3-C4-C5-C6-C7-C8-C9-C10-C11-C12-C13	C
FJ562256	C1-C2-C3-C4-C5-C6-C7-C8-C9-C10-C11-C12-C13	human	C1-C2-C3-C4-C5-C6-C7-C8-C9-C10-C11-C12-C13	C
FJ562258	C1-C2-C3-C4-C5-C6-C7-C8-C9-C10-C11-C12-C13	human	C1-C2-C3-C4-C5-C6-C7-C8-C9-C10-C11-C12-C13	C
FJ562261	C1-C2-C3-C4-C5-C6-C7-C8-C9-C10-C11-C12-C13	human	C1-C2-C3-C4-C5-C6-C7-C8-C9-C10-C11-C12-C13	C
FJ562264	C1-C2-C3-C4-C5-C6-C7-C8-C9-C10-C11-C12-C13	human	C1-C2-C3-C4-C5-C6-C7-C8-C9-C10-C11-C12-C13	C
FJ562265	C1-C2-C3-C4-C5-C6-C7-C8-C9-C10-C11-C12-C13	human	C1-C2-C3-C4-C5-C6-C7-C8-C9-C10-C11-C12-C13	C
FJ562266	C1-C2-C3-C4-C5-C6-C7-C8-C9-C10-C11-C12-C13	human	C1-C2-C3-C4-C5-C6-C7-C8-C9-C10-C11-C12-C13	C
FJ562267	C1-C2-C3-C4-C5-C6-C7-C8-C9-C10-C11-C12-C13	human	C1-C2-C3-C4-C5-C6-C7-C8-C9-C10-C11-C12-C13	C
FJ562268	C1-C2-C3-C4-C5-C6-C7-C8-C9-C10-C11-C12-C13	human	C1-C2-C3-C4-C5-C6-C7-C8-C9-C10-C11-C12-C13	C
FJ562269	C1-C2-C3-C4-C5-C6-C7-C8-C9-C10-C11-C12-C13	human	C1-C2-C3-C4-C5-C6-C7-C8-C9-C10-C11-C12-C13	C
FJ562270	C1-C2-C3-C4-C5-C6-C7-C8-C9-C10-C11-C12-C13	human	C1-C2-C3-C4-C5-C6-C7-C8-C9-C10-C11-C12-C13	C
FJ562271	C1-C2-C3-C4-C5-C6-C7-C8-C9-C10-C11-C12-C13	human	C1-C2-C3-C4-C5-C6-C7-C8-C9-C10-C11-C12-C13	C
FJ562272	C1-C2-C3-C4-C5-C6-C7-C8-C9-C10-C11-C12-C13	human	C1-C2-C3-C4-C5-C6-C7-C8-C9-C10-C11-C12-C13	C
FJ562273	C1-C2-C3-C4-C5-C6-C7-C8-C9-C10-C11-C12-C13	human	C1-C2-C3-C4-C5-C6-C7-C8-C9-C10-C11-C12-C13	C
FJ562274	C1-C2-C3-C4-C5-C6-C7-C8-C9-C10-C11-C12-C13	human	C1-C2-C3-C4-C5-C6-C7-C8-C9-C10-C11-C12-C13	C
FJ562275	C1-C2-C3-C4-C5-C6-C7-C8-C9-C10-C11-C12-C13	human	C1-C2-C3-C4-C5-C6-C7-C8-C9-C10-C11-C12-C13	C
FJ562276	C1-C2-C3-C4-C5-C6-C7-C8-C9-C10-C11-C12-C13	human	C1-C2-C3-C4-C5-C6-C7-C8-C9-C10-C11-C12-C13	C
FJ562279	C1-C2-C3-C4-C5-C6-C7-C8-C9-C10-C11-C12-C13	human	C1-C2-C3-C4-C5-C6-C7-C8-C9-C10-C11-C12-C13	C
FJ562280	C1-C2-C3-C4-C5-C6-C7-C8-C9-C10-C11-C12-C13	human	C1-C2-C3-C4-C5-C6-C7-C8-C9-C10-C11-C12-C13	C
FJ562281	C1-C2-C3-C4-C5-C6-C7-C8-C9-C10-C11-C12-C13	human	C1-C2-C3-C4-C5-C6-C7-C8-C9-C10-C11-C12-C13	C
FJ562282	C1-C2-C3-C4-C5-C6-C7-C8-C9-C10-C11-C12-C13	human	C1-C2-C3-C4-C5-C6-C7-C8-C9-C10-C11-C12-C13	C
FJ562283	C1-C2-C3-C4-C5-C6-C7-C8-C9-C10-C11-C12-C13	human	C1-C2-C3-C4-C5-C6-C7-C8-C9-C10-C11-C12-C13	C
FJ562284	C1-C2-C3-C4-C5-C6-C7-C8-C9-C10-C11-C12-C13	human	C1-C2-C3-C4-C5-C6-C7-C8-C9-C10-C11-C12-C13	C
FJ562285	C1-C2-C3-C4-C5-C6-C7-C8-C9-C10-C11-C12-C13	human	C1-C2-C3-C4-C5-C6-C7-C8-C9-C10-C11-C12-C13	C
FJ562287	C1-C2-C3-C4-C5-C6-C7-C8-C9-C10-C11-C12-C13	human	C1-C2-C3-C4-C5-C6-C7-C8-C9-C10-C11-C12-C13	C
FJ562288	C1-C2-C3-C4-C5-C6-C7-C8-C9-C10-C11-C12-C13	human	C1-C2-C3-C4-C5-C6-C7-C8-C9-C10-C11-C12-C13	C
FJ562291	C1-C2-C3-C4-C5-C6-C7-C8-C9-C10-C11-C12-C13	human	C1-C2-C3-C4-C5-C6-C7-C8-C9-C10-C11-C12-C13	C
FJ562292	C1-C2-C3-C4-C5-C6-C7-C8-C9-C10-C11-C12-C13	human	C1-C2-C3-C4-C5-C6-C7-C8-C9-C10-C11-C12-C13	C
FJ562293	C1-C2-C3-C4-C5-C6-C7-C8-C9-C10-C11-C12-C13	human	C1-C2-C3-C4-C5-C6-C7-C8-C9-C10-C11-C12-C13	C
FJ562294	C1-C2-C3-C4-C5-C6-C7-C8-C9-C10-C11-C12-C13	human	C1-C2-C3-C4-C5-C6-C7-C8-C9-C10-C11-C12-C13	C
FJ562295	C1-C2-C3-C4-C5-C6-C7-C8-C9-C10-C11-C12-C13	human	C1-C2-C3-C4-C5-C6-C7-C8-C9-C10-C11-C12-C13	C
FJ562298	C1-C2-C3-C4-C5-C6-C7-C8-C9-C10-C11-C12-C13	human	C1-C2-C3-C4-C5-C6-C7-C8-C9-C10-C11-C12-C13	C
FJ562299	C1-C2-C3-C4-C5-C6-C7-C8-C9-C10-C11-C12-C13	human	C1-C2-C3-C4-C5-C6-C7-C8-C9-C10-C11-C12-C13	C
FJ562300	C1-C2-C3-C4-C5-C6-C7-C8-C9-C10-C11-C12-C13	human	C1-C2-C3-C4-C5-C6-C7-C8-C9-C10-C11-C12-C13	C
FJ562301	C1-C2-C3-C4-C5-C6-C7-C8-C9-C10-C11-C12-C13	human	C1-C2-C3-C4-C5-C6-C7-C8-C9-C10-C11-C12-C13	C
FJ562302	C1-C2-C3-C4-C5-C6-C7-C8-C9-C10-C11-C12-C13	human	C1-C2-C3-C4-C5-C6-C7-C8-C9-C10-C11-C12-C13	C
FJ562304	C1-C2-C3-C4-C5-C6-C7-C8-C9-C10-C11-C12-C13	human	C1-C2-C3-C4-C5-C6-C7-C8-C9-C10-C11-C12-C13	C
FJ562305	C1-C2-C3-C4-C5-C6-C7-C8-C9-C10-C11-C12-C13	human	C1-C2-C3-C4-C5-C6-C7-C8-C9-C10-C11-C12-C13	C
FJ562306	C1-C2-C3-C4-C5-C6-C7-C8-C9-C10-C11-C12-C13	human	C1-C2-C3-C4-C5-C6-C7-C8-C9-C10-C11-C12-C13	C
FJ562307	C1-C2-C3-C4-C5-C6-C7-C8-C9-C10-C11-C12-C13	human	C1-C2-C3-C4-C5-C6-C7-C8-C9-C10-C11-C12-C13	C
FJ562308	C1-C2-C3-C4-C5-C6-C7-C8-C9-C10-C11-C12-C13	human	C1-C2-C3-C4-C5-C6-C7-C8-C9-C10-C11-C12-C13	C
FJ562310	C1-C2-C3-C4-C5-C6-C7-C8-C9-C10-C11-C12-C13	human	C1-C2-C3-C4-C5-C6-C7-C8-C9-C10-C11-C12-C13	C
FJ562313	C1-C2-C3-C4-C5-C6-C7-C8-C9-C10-C11-C12-C13	human	C1-C2-C3-C4-C5-C6-C7-C8-C9-C10-C11-C12-C13	C
FJ562314	C1-C2-C3-C4-C5-C6-C7-C8-C9-C10-C11-C12-C13	human	C1-C2-C3-C4-C5-C6-C7-C8-C9-C10-C11-C12-C13	C
FJ562315	C1-C2-C3-C4-C5-C6-C7-C8-C9-C10-C11-C12-C13	human	C1-C2-C3-C4-C5-C6-C7-C8-C9-C10-C11-C12-C13	C
FJ562317	C1-C2-C3-C4-C5-C6-C7-C8-C9-C10-C11-C12-C13	human	C1-C2-C3-C4-C5-C6-C7-C8-C9-C10-C11-C12-C13	C
FJ562318	C1-C2-C3-C4-C5-C6-C7-C8-C9-C10-C11-C12-C13	human	C1-C2-C3-C4-C5-C6-C7-C8-C9-C10-C11-C12-C13	C
FJ562319	C1-C2-C3-C4-C5-C6-C7-C8-C9-C10-C11-C12-C13	human	C1-C2-C3-C4-C5-C6-C7-C8-C9-C10-C11-C12-C13	C
FJ562320	C1-C2-C3-C4-C5-C6-C7-C8-C9-C10-C11-C12-C13	human	C1-C2-C3-C4-C5-C6-C7-C8-C9-C10-C11-C12-C13	C
FJ562323	C1-C2-C3-C4-C5-C6-C7-C8-C9-C10-C11-C12-C13	human	C1-C2-C3-C4-C5-C6-C7-C8-C9-C10-C11-C12-C13	C
FJ562324	C1-C2-C3-C4-C5-C6-C7-C8-C9-C10-C11-C12-C13	human	C1-C2-C3-C4-C5-C6-C7-C8-C9-C10-C11-C12-C13	C
FJ562325	C1-C2-C3-C4-C5-C6-C7-C8-C9-C10-C11-C12-C13	human	C1-C2-C3-C4-C5-C6-C7-C8-C9-C10-C11-C12-C13	C
FJ562326	C1-C2-C3-C4-C5-C6-C7-C8-C9-C10-C11-C12-C13	human	C1-C2-C3-C4-C5-C6-C7-C8-C9-C10-C11-C12-C13	C
FJ562327	C1-C2-C3-C4-C5-C6-C7-C8-C9-C10-C11-C12-C13	human	C1-C2-C3-C4-C5-C6-C7-C8-C9-C10-C11-C12-C13	C
FJ562329	C1-C2-C3-C4-C5-C6-C7-C8-C9-C10-C11-C12-C13	human	C1-C2-C3-C4-C5-C6-C7-C8-C9-C10-C11-C12-C13	C
FJ562330	C1-C2-C3-C4-C5-C6-C7-C8-C9-C10-C11-C12-C13	human	C1-C2-C3-C4-C5-C6-C7-C8-C9-C10-C11-C12-C13	C
FJ562332	C1-C2-C3-C4-C5-C6-C7-C8-C9-C10-C11-C12-C13	human	C1-C2-C3-C4-C5-C6-C7-C8-C9-C10-C11-C12-C13	C
FJ562333	C1-C2-C3-C4-C5-C6-C7-C8-C9-C10-C11-C12-C13	human	C1-C2-C3-C4-C5-C6-C7-C8-C9-C10-C11-C12-C13	C
FJ562334	C1-C2-C3-C4-C5-C6-C7-C8-C9-C10-C11-C12-C13	human	C1-C2-C3-C4-C5-C6-C7-C8-C9-C10-C11-C12-C13	C
FJ562335	C1-C2-C3-C4-C5-C6-C7-C8-C9-C10-C11-C12-C13	human	C1-C2-C3-C4-C5-C6-C7-C8-C9-C10-C11-C12-C13	C
FJ562336	C1-C2-C3-C4-C5-C6-C7-C8-C9-C10-C11-C12-C13	human	C1-C2-C3-C4-C5-C6-C7-C8-C9-C10-C11-C12-C13	C
FJ562337	C1-C2-C3-C4-C5-C6-C7-C8-C9-C10-C11-C12-C13	human	C1-C2-C3-C4-C5-C6-C7-C8-C9-C10-C11-C12-C13	C
FJ562339	C1-C2-C3-C4-C5-C6-C7-C8-C9-C10-C11-C12-C13	human	C1-C2-C3-C4-C5-C6-C7-C8-C9-C10-C11-C12-C13	C
FJ562340	C1-C2-C3-C4-C5-C6-C7-C8-C9-C10-C11-C12-C13	human	C1-C2-C3-C4-C5-C6-C7-C8-C9-C10-C11-C12-C13	C
FJ787437	C1-C2-C3-C4-C5-C6-C7-C8-C9-C10-C11-C12-C13	human	C1-C2-C3-C4-C5-C6-C7-C8-C9-C10-C11-C12-C13	C
FJ787438	C1-C2-C3-C4-C5-C6-C7-C8-C9-C10-C11-C12-C13	human	C1-C2-C3-C4-C5-C6-C7-C8-C9-C10-C11-C12-C13	C
FJ787439	C1-C2-C3-C4-C5-C6-C7-C8-C9-C10-C11-C12-C13	human	C1-C2-C3-C4-C5-C6-C7-C8-C9-C10-C11-C12-C13	C
FJ787440	C1-C2-C3-C4-C5-C6-C7-C8-C9-C10-C11-C12-C13	human	C1-C2-C3-C4-C5-C6-C7-C8-C9-C10-C11-C12-C13	C
FJ787441	C1-C2-C3-C4-C5-C6-C7-C8-C9-C10-C11-C12-C13	human	C1-C2-C3-C4-C5-C6-C7-C8-C9-C10-C11-C12-C13	C
FJ787442	C1-C2-C3-C4-C5-C6-C7-C8-C9-C10-C11-C12-C13	human	C1-C2-C3-C4-C5-C6-C7-C8-C9-C10-C11-C12-C13	C
FJ787443	C1-C2-C3-C4-C5-C6-C7-C8-C9-C10-C11-C12-C13	human	C1-C2-C3-C4-C5-C6-C7-C8-C9-C10-C11-C12-C13	C
FJ787445	C1-C2-C3-C4-C5-C6-C7-C8-C9-C10-C11-C12-C13	human	C1-C2-C3-C4-C5-C6-C7-C8-C9-C10-C11-C12-C13	C
FJ787446	C1-C2-C3-C4-C5-C6-C7-C8-C9-C10-C11-C12-C13	human	C1-C2-C3-C4-C5-C6-C7-C8-C9-C10-C11-C12-C13	C
FJ787447	C1-C2-C3-C4-C5-C6-C7-C8-C9-C10-C11-C12-C13	human	C1-C2-C3-C4-C5-C6-C7-C8-C9-C10-C11-C12-C13	C
FJ787448	C1-C2-C3-C4-C5-C6-C7-C8-C9-C10-C11-C12-GIBB13	human	C1-C2-C3-C4-C5-C6-C7-C8-C9-C10-C11-C12-C13	C
FJ787449	C1-C2-C3-C4-C5-C6-C7-C8-C9-C10-C11-C12-C13	human	C1-C2-C3-C4-C5-C6-C7-C8-C9-C10-C11-C12-C13	C
FJ787451	C1-C2-C3-C4-C5-C6-C7-C8-C9-C10-C11-C12-C13	human	C1-C2-C3-C4-C5-C6-C7-C8-C9-C10-C11-C12-C13	C
FJ787452	C1-C2-C3-C4-C5-C6-C7-C8-C9-C10-C11-C12-C13	human	C1-C2-C3-C4-C5-C6-C7-C8-C9-C10-C11-C12-C13	C
FJ787453	C1-C2-C3-C4-C5-C6-C7-C8-C9-C10-C11-C12-C13	human	C1-C2-C3-C4-C5-C6-C7-C8-C9-C10-C11-C12-C13	C
FJ787454	C1-C2-C3-C4-C5-C6-C7-C8-C9-C10-C11-C12-C13	human	C1-C2-C3-C4-C5-C6-C7-C8-C9-C10-C11-C12-C13	C
FJ787455	C1-C2-C3-C4-C5-C6-C7-C8-C9-C10-C11-C12-C13	human	C1-C2-C3-C4-C5-C6-C7-C8-C9-C10-C11-C12-C13	C
FJ787456	C1-C2-C3-C4-C5-C6-C7-C8-C9-C10-C11-C12-C13	human	C1-C2-C3-C4-C5-C6-C7-C8-C9-C10-C11-C12-C13	C
FJ787457	C1-C2-C3-C4-C5-C6-C7-C8-C9-C10-C11-C12-C13	human	C1-C2-C3-C4-C5-C6-C7-C8-C9-C10-C11-C12-C13	C
FJ787458	C1-C2-C3-C4-C5-C6-C7-C8-C9-C10-C11-C12-C13	human	C1-C2-C3-C4-C5-C6-C7-C8-C9-C10-C11-C12-C13	C
FJ787461	C1-C2-C3-C4-C5-C6-C7-C8-C9-C10-C11-C12-C13	human	C1-C2-C3-C4-C5-C6-C7-C8-C9-C10-C11-C12-C13	C
FJ787462	C1-C2-C3-C4-C5-C6-C7-C8-C9-C10-C11-C12-C13	human	C1-C2-C3-C4-C5-C6-C7-C8-C9-C10-C11-C12-C13	C
FJ787463	C1-C2-C3-C4-C5-C6-C7-C8-C9-C10-C11-C12-C13	human	C1-C2-C3-C4-C5-C6-C7-C8-C9-C10-C11-C12-C13	C
FJ787464	C1-C2-C3-C4-C5-C6-C7-C8-C9-C10-C11-C12-C13	human	C1-C2-C3-C4-C5-C6-C7-C8-C9-C10-C11-C12-C13	C
FJ787465	C1-C2-C3-C4-C5-C6-C7-C8-C9-C10-C11-C12-C13	human	C1-C2-C3-C4-C5-C6-C7-C8-C9-C10-C11-C12-C13	C
FJ787466	C1-C2-C3-C4-C5-C6-C7-C8-C9-C10-C11-C12-C13	human	C1-C2-C3-C4-C5-C6-C7-C8-C9-C10-C11-C12-C13	C
FJ787467	C1-C2-C3-C4-C5-C6-C7-C8-C9-C10-C11-C12-C13	human	C1-C2-C3-C4-C5-C6-C7-C8-C9-C10-C11-C12-C13	C
FJ787468	C1-C2-C3-C4-C5-C6-C7-C8-C9-C10-C11-C12-C13	human	C1-C2-C3-C4-C5-C6-C7-C8-C9-C10-C11-C12-C13	C
FJ787469	C1-C2-C3-C4-C5-C6-C7-C8-C9-C10-C11-C12-C13	human	C1-C2-C3-C4-C5-C6-C7-C8-C9-C10-C11-C12-C13	C
FJ787470	C1-C2-C3-C4-C5-C6-C7-C8-C9-C10-C11-C12-C13	human	C1-C2-C3-C4-C5-C6-C7-C8-C9-C10-C11-C12-C13	C
FJ787471	C1-C2-C3-C4-C5-C6-C7-C8-C9-C10-C11-C12-C13	human	C1-C2-C3-C4-C5-C6-C7-C8-C9-C10-C11-C12-C13	C
FJ787472	C1-C2-C3-C4-C5-C6-C7-C8-C9-C10-C11-C12-C13	human	C1-C2-C3-C4-C5-C6-C7-C8-C9-C10-C11-C12-C13	C
FJ787478	C1-C2-C3-C4-C5-C6-C7-C8-C9-C10-C11-C12-C13	human	C1-C2-C3-C4-C5-C6-C7-C8-C9-C10-C11-C12-C13	C
FJ787479	C1-C2-C3-C4-C5-C6-C7-C8-C9-C10-C11-C12-C13	human	C1-C2-C3-C4-C5-C6-C7-C8-C9-C10-C11-C12-C13	C
FJ787480	C1-C2-C3-C4-C5-C6-C7-C8-C9-C10-C11-C12-C13	human	C1-C2-C3-C4-C5-C6-C7-C8-C9-C10-C11-C12-C13	C
FJ787481	C1-C2-C3-C4-C5-C6-C7-C8-C9-C10-C11-C12-C13	human	C1-C2-C3-C4-C5-C6-C7-C8-C9-C10-C11-C12-C13	C
FJ787482	C1-C2-C3-C4-C5-C6-C7-C8-C9-C10-C11-C12-C13	human	C1-C2-C3-C4-C5-C6-C7-C8-C9-C10-C11-C12-C13	C
FJ787483	C1-C2-C3-C4-C5-C6-C7-C8-C9-C10-C11-C12-C13	human	C1-C2-C3-C4-C5-C6-C7-C8-C9-C10-C11-C12-C13	C
FJ787485	C1-C2-C3-C4-C5-C6-C7-C8-C9-C10-C11-C12-C13	human	C1-C2-C3-C4-C5-C6-C7-C8-C9-C10-C11-C12-C13	C
FJ787486	C1-C2-C3-C4-C5-C6-C7-C8-C9-C10-C11-C12-C13	human	C1-C2-C3-C4-C5-C6-C7-C8-C9-C10-C11-C12-C13	C
FJ787487	C1-C2-C3-C4-C5-C6-C7-C8-C9-C10-C11-C12-C13	human	C1-C2-C3-C4-C5-C6-C7-C8-C9-C10-C11-C12-C13	C
FJ787488	C1-C2-C3-C4-C5-C6-C7-C8-C9-C10-C11-C12-C13	human	C1-C2-C3-C4-C5-C6-C7-C8-C9-C10-C11-C12-C13	C
FJ787489	C1-C2-C3-C4-C5-C6-C7-C8-C9-C10-C11-C12-C13	human	C1-C2-C3-C4-C5-C6-C7-C8-C9-C10-C11-C12-C13	C
FJ787490	C1-C2-C3-C4-C5-C6-C7-C8-C9-C10-C11-C12-C13	human	C1-C2-C3-C4-C5-C6-C7-C8-C9-C10-C11-C12-C13	C
FJ899761	C1-C2-C3-C4-C5-C6-C7-C8-C9-C10-C11-C12-C13	human	C1-C2-C3-C4-C5-C6-C7-C8-C9-C10-C11-C12-C13	C
FJ899762	C1-C2-C3-C4-C5-C6-C7-C8-C9-C10-C11-C12-C13	human	C1-C2-C3-C4-C5-C6-C7-C8-C9-C10-C11-C12-C13	C
FJ899763	C1-C2-C3-C4-C5-C6-C7-C8-C9-C10-C11-C12-C13	human	C1-C2-C3-C4-C5-C6-C7-C8-C9-C10-C11-C12-C13	C
FJ899764	C1-C2-C3-C4-C5-C6-C7-C8-C9-C10-C11-C12-C13	human	C1-C2-C3-C4-C5-C6-C7-C8-C9-C10-C11-C12-C13	C
FJ899765	C1-C2-C3-C4-C5-C6-C7-C8-C9-C10-C11-C12-C13	human	C1-C2-C3-C4-C5-C6-C7-C8-C9-C10-C11-C12-C13	C
FJ899768	C1-C2-C3-C4-C5-C6-C7-C8-C9-C10-C11-C12-C13	human	C1-C2-C3-C4-C5-C6-C7-C8-C9-C10-C11-C12-C13	C
FJ899769	C1-C2-C3-C4-C5-C6-C7-C8-C9-C10-C11-C12-C13	human	C1-C2-C3-C4-C5-C6-C7-C8-C9-C10-C11-C12-C13	C
FJ899770	C1-C2-C3-C4-C5-C6-C7-C8-C9-C10-C11-C12-C13	human	C1-C2-C3-C4-C5-C6-C7-C8-C9-C10-C11-C12-C13	C
FJ899771	C1-C2-C3-C4-C5-C6-C7-C8-C9-C10-C11-C12-C13	human	C1-C2-C3-C4-C5-C6-C7-C8-C9-C10-C11-C12-C13	C
FJ899772	C1-C2-C3-C4-C5-C6-C7-C8-C9-C10-C11-C12-C13	human	C1-C2-C3-C4-C5-C6-C7-C8-C9-C10-C11-C12-C13	C
FJ899774	C1-C2-C3-C4-C5-C6-C7-C8-C9-C10-C11-C12-C13	human	C1-C2-C3-C4-C5-C6-C7-C8-C9-C10-C11-C12-C13	C
FJ899775	C1-C2-C3-C4-C5-C6-C7-C8-C9-C10-C11-C12-C13	human	C1-C2-C3-C4-C5-C6-C7-C8-C9-C10-C11-C12-C13	C
FJ899776	C1-C2-C3-C4-C5-C6-C7-C8-C9-C10-C11-C12-C13	human	C1-C2-C3-C4-C5-C6-C7-C8-C9-C10-C11-C12-C13	C
FJ899777	C1-C2-C3-C4-C5-C6-C7-C8-C9-C10-C11-C12-C13	human	C1-C2-C3-C4-C5-C6-C7-C8-C9-C10-C11-C12-C13	C
FJ899778	C1-C2-C3-C4-C5-C6-C7-C8-C9-C10-C11-C12-C13	human	C1-C2-C3-C4-C5-C6-C7-C8-C9-C10-C11-C12-C13	C
FJ899780	C1-C2-C3-C4-C5-C6-C7-C8-C9-C10-C11-C12-C13	human	C1-C2-C3-C4-C5-C6-C7-C8-C9-C10-C11-C12-C13	C
FJ899781	C1-C2-C3-C4-C5-C6-C7-C8-C9-C10-C11-C12-C13	human	C1-C2-C3-C4-C5-C6-C7-C8-C9-C10-C11-C12-C13	C
FJ899782	C1-C2-C3-C4-C5-C6-C7-C8-C9-C10-C11-C12-C13	human	C1-C2-C3-C4-C5-C6-C7-C8-C9-C10-C11-C12-C13	C
FJ899783	C1-C2-C3-C4-C5-C6-C7-C8-C9-C10-C11-C12-C13	human	C1-C2-C3-C4-C5-C6-C7-C8-C9-C10-C11-C12-C13	C
FJ899788	C1-C2-C3-C4-C5-C6-C7-C8-C9-C10-C11-C12-C13	human	C1-C2-C3-C4-C5-C6-C7-C8-C9-C10-C11-C12-C13	C
FJ899789	C1-C2-C3-C4-C5-C6-C7-C8-C9-C10-C11-C12-C13	human	C1-C2-C3-C4-C5-C6-C7-C8-C9-C10-C11-C12-C13	C
FJ899793	C1-C2-C3-C4-C5-C6-C7-C8-C9-C10-C11-C12-C13	human	C1-C2-C3-C4-C5-C6-C7-C8-C9-C10-C11-C12-C13	C
FJ899794	C1-C2-C3-C4-C5-C6-C7-C8-C9-C10-C11-C12-C13	human	C1-C2-C3-C4-C5-C6-C7-C8-C9-C10-C11-C12-C13	C
FJ899795	C1-C2-C3-C4-C5-C6-C7-C8-C9-C10-C11-C12-C13	human	C1-C2-C3-C4-C5-C6-C7-C8-C9-C10-C11-C12-C13	C
FJ899796	C1-C2-C3-C4-C5-C6-C7-C8-C9-C10-C11-C12-C13	human	C1-C2-C3-C4-C5-C6-C7-C8-C9-C10-C11-C12-C13	C
FJ904423	C1-C2-C3-C4-C5-C6-C7-C8-C9-C10-C11-C12-C13	human	C1-C2-C3-C4-C5-C6-C7-C8-C9-C10-C11-C12-C13	C
GQ184325	C1-C2-C3-C4-C5-C6-C7-C8-C9-C10-C11-C12-C13	human	C1-C2-C3-C4-C5-C6-C7-C8-C9-C10-C11-C12-C13	C
GQ184326	C1-C2-C3-C4-C5-C6-C7-C8-C9-C10-C11-C12-C13	human	C1-C2-C3-C4-C5-C6-C7-C8-C9-C10-C11-C12-C13	C
GQ205441	C1-C2-C3-C4-C5-C6-C7-C8-C9-C10-C11-C12-C13	human	C1-C2-C3-C4-C5-C6-C7-C8-C9-C10-C11-C12-C13	C
GQ227692	C1-C2-C3-C4-C5-C6-C7-C8-C9-C10-C11-C12-C13	human	C1-C2-C3-C4-C5-C6-C7-C8-C9-C10-C11-C12-C13	C
GQ227693	C1-C2-C3-C4-C5-C6-C7-C8-C9-C10-C11-C12-C13	human	C1-C2-C3-C4-C5-C6-C7-C8-C9-C10-C11-C12-C13	C
GQ227694	C1-C2-C3-C4-C5-C6-C7-C8-C9-C10-C11-C12-C13	human	C1-C2-C3-C4-C5-C6-C7-C8-C9-C10-C11-C12-C13	C
GQ227695	C1-C2-C3-C4-C5-C6-C7-C8-C9-C10-C11-C12-C13	human	C1-C2-C3-C4-C5-C6-C7-C8-C9-C10-C11-C12-C13	C
GQ227696	C1-C2-C3-C4-C5-C6-C7-C8-C9-C10-C11-C12-C13	human	C1-C2-C3-C4-C5-C6-C7-C8-C9-C10-C11-C12-C13	C
GQ227697	C1-C2-C3-C4-C5-C6-C7-C8-C9-C10-C11-C12-C13	human	C1-C2-C3-C4-C5-C6-C7-C8-C9-C10-C11-C12-C13	C
GQ259588	C1-C2-C3-C4-C5-C6-C7-C8-C9-C10-C11-C12-C13	human	C1-C2-C3-C4-C5-C6-C7-C8-C9-C10-C11-C12-C13	C
GQ358153	C1-C2-C3-C4-C5-C6-C7-C8-C9-C10-C11-C12-C13	human	C1-C2-C3-C4-C5-C6-C7-C8-C9-C10-C11-C12-C13	C
GQ358154	C1-C2-C3-C4-C5-C6-C7-C8-C9-C10-C11-C12-C13	human	C1-C2-C3-C4-C5-C6-C7-C8-C9-C10-C11-C12-C13	C
GQ358155	C1-C2-C3-C4-C5-C6-C7-C8-C9-C10-C11-C12-C13	human	C1-C2-C3-C4-C5-C6-C7-C8-C9-C10-C11-C12-C13	C
GQ358156	C1-C2-C3-C4-C5-C6-C7-C8-C9-C10-C11-C12-C13	human	C1-C2-C3-C4-C5-C6-C7-C8-C9-C10-C11-C12-C13	C
GQ358157	C1-C2-C3-C4-C5-C6-C7-C8-C9-C10-C11-C12-C13	human	C1-C2-C3-C4-C5-C6-C7-C8-C9-C10-C11-C12-C13	C
GQ358158	C1-C2-C3-C4-C5-C6-C7-C8-C9-C10-C11-C12-C13	human	C1-C2-C3-C4-C5-C6-C7-C8-C9-C10-C11-C12-C13	C
GQ372968	C1-C2-C3-C4-C5-C6-C7-C8-C9-C10-C11-C12-C13	human	C1-C2-C3-C4-C5-C6-C7-C8-C9-C10-C11-C12-C13	C
GQ377514	C1-C2-C3-C4-C5-C6-C7-C8-C9-C10-C11-C12-C13	human	C1-C2-C3-C4-C5-C6-C7-C8-C9-C10-C11-C12-C13	C
GQ377515	C1-C2-C3-C4-C5-C6-C7-C8-C9-C10-C11-C12-C13	human	C1-C2-C3-C4-C5-C6-C7-C8-C9-C10-C11-C12-C13	C
GQ377516	C1-C2-C3-C4-C5-C6-C7-C8-C9-C10-C11-C12-C13	human	C1-C2-C3-C4-C5-C6-C7-C8-C9-C10-C11-C12-C13	C
GQ377517	C1-C2-C3-C4-C5-C6-C7-C8-C9-C10-C11-C12-C13	human	C1-C2-C3-C4-C5-C6-C7-C8-C9-C10-C11-C12-C13	C
GQ377518	C1-C2-C3-C4-C5-C6-C7-C8-C9-C10-C11-C12-C13	human	C1-C2-C3-C4-C5-C6-C7-C8-C9-C10-C11-C12-C13	C
GQ377520	C1-C2-C3-C4-C5-C6-C7-C8-C9-C10-C11-C12-C13	human	C1-C2-C3-C4-C5-C6-C7-C8-C9-C10-C11-C12-C13	C
GQ377521	C1-C2-C3-C4-C5-C6-C7-C8-C9-C10-C11-C12-C13	human	C1-C2-C3-C4-C5-C6-C7-C8-C9-C10-C11-C12-C13	C
GQ377522	C1-C2-C3-C4-C5-C6-C7-C8-C9-C10-C11-C12-C13	human	C1-C2-C3-C4-C5-C6-C7-C8-C9-C10-C11-C12-C13	C
GQ377523	C1-C2-C3-C4-C5-C6-C7-C8-C9-C10-C11-C12-C13	human	C1-C2-C3-C4-C5-C6-C7-C8-C9-C10-C11-C12-C13	C
GQ377524	C1-C2-C3-C4-C5-C6-C7-C8-C9-C10-C11-C12-C13	human	C1-C2-C3-C4-C5-C6-C7-C8-C9-C10-C11-C12-C13	C
GQ377526	C1-C2-C3-C4-C5-C6-C7-C8-C9-C10-C11-C12-C13	human	C1-C2-C3-C4-C5-C6-C7-C8-C9-C10-C11-C12-C13	C
GQ377527	C1-C2-C3-C4-C5-C6-C7-C8-C9-C10-C11-C12-C13	human	C1-C2-C3-C4-C5-C6-C7-C8-C9-C10-C11-C12-C13	C
GQ377528	C1-C2-C3-C4-C5-C6-C7-C8-C9-C10-C11-C12-C13	human	C1-C2-C3-C4-C5-C6-C7-C8-C9-C10-C11-C12-C13	C
GQ377529	C1-C2-C3-C4-C5-C6-C7-C8-C9-C10-C11-C12-C13	human	C1-C2-C3-C4-C5-C6-C7-C8-C9-C10-C11-C12-C13	C
GQ377530	C1-C2-C3-C4-C5-C6-C7-C8-C9-C10-C11-C12-C13	human	C1-C2-C3-C4-C5-C6-C7-C8-C9-C10-C11-C12-C13	C
GQ377531	C1-C2-C3-C4-C5-C6-C7-C8-C9-C10-C11-C12-C13	human	C1-C2-C3-C4-C5-C6-C7-C8-C9-C10-C11-C12-C13	C
GQ377533	C1-C2-C3-C4-C5-C6-C7-C8-C9-C10-C11-C12-C13	human	C1-C2-C3-C4-C5-C6-C7-C8-C9-C10-C11-C12-C13	C
GQ377534	C1-C2-C3-C4-C5-C6-C7-C8-C9-C10-C11-C12-C13	human	C1-C2-C3-C4-C5-C6-C7-C8-C9-C10-C11-C12-C13	C
GQ377535	C1-C2-C3-C4-C5-C6-C7-C8-C9-C10-C11-C12-C13	human	C1-C2-C3-C4-C5-C6-C7-C8-C9-C10-C11-C12-C13	C
GQ377536	C1-C2-C3-C4-C5-C6-C7-C8-C9-C10-C11-C12-C13	human	C1-C2-C3-C4-C5-C6-C7-C8-C9-C10-C11-C12-C13	C
GQ377538	C1-C2-C3-C4-C5-C6-C7-C8-C9-C10-C11-C12-C13	human	C1-C2-C3-C4-C5-C6-C7-C8-C9-C10-C11-C12-C13	C
GQ377540	C1-C2-C3-C4-C5-C6-C7-C8-C9-C10-C11-C12-C13	human	C1-C2-C3-C4-C5-C6-C7-C8-C9-C10-C11-C12-C13	C
GQ377541	C1-C2-C3-C4-C5-C6-C7-C8-C9-C10-C11-C12-C13	human	C1-C2-C3-C4-C5-C6-C7-C8-C9-C10-C11-C12-C13	C
GQ377543	C1-C2-C3-C4-C5-C6-C7-C8-C9-C10-C11-C12-C13	human	C1-C2-C3-C4-C5-C6-C7-C8-C9-C10-C11-C12-C13	C
GQ377544	C1-C2-C3-C4-C5-C6-C7-C8-C9-C10-C11-C12-C13	human	C1-C2-C3-C4-C5-C6-C7-C8-C9-C10-C11-C12-C13	C
GQ377545	C1-C2-C3-C4-C5-C6-C7-C8-C9-C10-C11-C12-C13	human	C1-C2-C3-C4-C5-C6-C7-C8-C9-C10-C11-C12-C13	C
GQ377546	C1-C2-C3-C4-C5-C6-C7-C8-C9-C10-C11-C12-C13	human	C1-C2-C3-C4-C5-C6-C7-C8-C9-C10-C11-C12-C13	C
GQ377548	C1-C2-C3-C4-C5-C6-C7-C8-C9-C10-C11-C12-C13	human	C1-C2-C3-C4-C5-C6-C7-C8-C9-C10-C11-C12-C13	C
GQ377551	C1-C2-C3-C4-C5-C6-C7-C8-C9-C10-C11-C12-C13	human	C1-C2-C3-C4-C5-C6-C7-C8-C9-C10-C11-C12-C13	C
GQ377552	C1-C2-C3-C4-C5-C6-C7-C8-C9-C10-C11-C12-C13	human	C1-C2-C3-C4-C5-C6-C7-C8-C9-C10-C11-C12-C13	C
GQ377553	C1-C2-C3-C4-C5-C6-C7-C8-C9-C10-C11-C12-C13	human	C1-C2-C3-C4-C5-C6-C7-C8-C9-C10-C11-C12-C13	C
GQ377554	C1-C2-C3-C4-C5-C6-C7-C8-C9-C10-C11-C12-C13	human	C1-C2-C3-C4-C5-C6-C7-C8-C9-C10-C11-C12-C13	C
GQ377555	C1-C2-C3-C4-C5-C6-C7-C8-C9-C10-C11-C12-C13	human	C1-C2-C3-C4-C5-C6-C7-C8-C9-C10-C11-C12-C13	C
GQ377557	C1-C2-C3-C4-C5-C6-C7-C8-C9-C10-C11-C12-C13	human	C1-C2-C3-C4-C5-C6-C7-C8-C9-C10-C11-C12-C13	C
GQ377559	C1-C2-C3-C4-C5-C6-C7-C8-C9-C10-C11-C12-C13	human	C1-C2-C3-C4-C5-C6-C7-C8-C9-C10-C11-C12-C13	C
GQ377560	C1-C2-C3-C4-C5-C6-C7-C8-C9-C10-C11-C12-C13	human	C1-C2-C3-C4-C5-C6-C7-C8-C9-C10-C11-C12-C13	C
GQ377562	C1-C2-C3-C4-C5-C6-C7-C8-C9-C10-C11-C12-C13	human	C1-C2-C3-C4-C5-C6-C7-C8-C9-C10-C11-C12-C13	C
GQ377563	C1-C2-C3-C4-C5-C6-C7-C8-C9-C10-C11-C12-C13	human	C1-C2-C3-C4-C5-C6-C7-C8-C9-C10-C11-C12-C13	C
GQ377570	C1-C2-C3-C4-C5-C6-C7-C8-C9-C10-C11-C12-C13	human	C1-C2-C3-C4-C5-C6-C7-C8-C9-C10-C11-C12-C13	C
GQ377571	C1-C2-C3-C4-C5-C6-C7-C8-C9-C10-C11-C12-C13	human	C1-C2-C3-C4-C5-C6-C7-C8-C9-C10-C11-C12-C13	C
GQ377572	C1-C2-C3-C4-C5-C6-C7-C8-C9-C10-C11-C12-C13	human	C1-C2-C3-C4-C5-C6-C7-C8-C9-C10-C11-C12-C13	C
GQ377574	C1-C2-C3-C4-C5-C6-C7-C8-C9-C10-C11-C12-C13	human	C1-C2-C3-C4-C5-C6-C7-C8-C9-C10-C11-C12-C13	C
GQ377575	C1-C2-C3-C4-C5-C6-C7-C8-C9-C10-C11-C12-C13	human	C1-C2-C3-C4-C5-C6-C7-C8-C9-C10-C11-C12-C13	C
GQ377576	C1-C2-C3-C4-C5-C6-C7-C8-C9-C10-C11-C12-C13	human	C1-C2-C3-C4-C5-C6-C7-C8-C9-C10-C11-C12-C13	C
GQ377577	C1-C2-C3-C4-C5-C6-C7-C8-C9-C10-C11-C12-C13	human	C1-C2-C3-C4-C5-C6-C7-C8-C9-C10-C11-C12-C13	C
GQ377578	C1-C2-C3-C4-C5-C6-C7-C8-C9-C10-C11-C12-C13	human	C1-C2-C3-C4-C5-C6-C7-C8-C9-C10-C11-C12-C13	C
GQ377579	C1-C2-C3-C4-C5-C6-C7-C8-C9-C10-C11-C12-C13	human	C1-C2-C3-C4-C5-C6-C7-C8-C9-C10-C11-C12-C13	C
GQ377580	C1-C2-C3-C4-C5-C6-C7-C8-C9-C10-C11-C12-C13	human	C1-C2-C3-C4-C5-C6-C7-C8-C9-C10-C11-C12-C13	C
GQ377581	C1-C2-C3-C4-C5-C6-C7-C8-C9-C10-C11-C12-C13	human	C1-C2-C3-C4-C5-C6-C7-C8-C9-C10-C11-C12-C13	C
GQ377583	C1-C2-C3-C4-C5-C6-C7-C8-C9-C10-C11-C12-C13	human	C1-C2-C3-C4-C5-C6-C7-C8-C9-C10-C11-C12-C13	C
GQ377584	C1-C2-C3-C4-C5-C6-C7-C8-C9-C10-C11-C12-C13	human	C1-C2-C3-C4-C5-C6-C7-C8-C9-C10-C11-C12-C13	C
GQ377585	C1-C2-C3-C4-C5-C6-C7-C8-C9-C10-C11-C12-C13	human	C1-C2-C3-C4-C5-C6-C7-C8-C9-C10-C11-C12-C13	C
GQ377586	C1-C2-C3-C4-C5-C6-C7-C8-C9-C10-C11-C12-C13	human	C1-C2-C3-C4-C5-C6-C7-C8-C9-C10-C11-C12-C13	C
GQ377591	C1-C2-C3-C4-C5-C6-C7-C8-C9-C10-C11-C12-C13	human	C1-C2-C3-C4-C5-C6-C7-C8-C9-C10-C11-C12-C13	C
GQ377593	C1-C2-C3-C4-C5-C6-C7-C8-C9-C10-C11-C12-C13	human	C1-C2-C3-C4-C5-C6-C7-C8-C9-C10-C11-C12-C13	C
GQ377597	C1-C2-C3-C4-C5-C6-C7-C8-C9-C10-C11-C12-C13	human	C1-C2-C3-C4-C5-C6-C7-C8-C9-C10-C11-C12-C13	C
GQ377598	C1-C2-C3-C4-C5-C6-C7-C8-C9-C10-C11-C12-C13	human	C1-C2-C3-C4-C5-C6-C7-C8-C9-C10-C11-C12-C13	C
GQ377599	C1-C2-C3-C4-C5-C6-C7-C8-C9-C10-C11-C12-C13	human	C1-C2-C3-C4-C5-C6-C7-C8-C9-C10-C11-C12-C13	C
GQ377600	C1-C2-C3-C4-C5-C6-C7-C8-C9-C10-C11-C12-C13	human	C1-C2-C3-C4-C5-C6-C7-C8-C9-C10-C11-C12-C13	C
GQ377601	C1-C2-C3-C4-C5-C6-C7-C8-C9-C10-C11-C12-C13	human	C1-C2-C3-C4-C5-C6-C7-C8-C9-C10-C11-C12-C13	C
GQ377603	C1-C2-C3-C4-C5-C6-C7-C8-C9-C10-C11-C12-C13	human	C1-C2-C3-C4-C5-C6-C7-C8-C9-C10-C11-C12-C13	C
GQ377605	C1-C2-C3-C4-C5-C6-C7-C8-C9-C10-C11-C12-C13	human	C1-C2-C3-C4-C5-C6-C7-C8-C9-C10-C11-C12-C13	C
GQ377607	C1-C2-C3-C4-C5-C6-C7-C8-C9-C10-C11-C12-C13	human	C1-C2-C3-C4-C5-C6-C7-C8-C9-C10-C11-C12-C13	C
GQ377608	C1-C2-C3-C4-C5-C6-C7-C8-C9-C10-C11-C12-C13	human	C1-C2-C3-C4-C5-C6-C7-C8-C9-C10-C11-C12-C13	C
GQ377609	C1-C2-C3-C4-C5-C6-C7-C8-C9-C10-C11-C12-C13	human	C1-C2-C3-C4-C5-C6-C7-C8-C9-C10-C11-C12-C13	C
GQ377611	C1-C2-C3-C4-C5-C6-C7-C8-C9-C10-C11-C12-C13	human	C1-C2-C3-C4-C5-C6-C7-C8-C9-C10-C11-C12-C13	C
GQ377615	C1-C2-C3-C4-C5-C6-C7-C8-C9-C10-C11-C12-C13	human	C1-C2-C3-C4-C5-C6-C7-C8-C9-C10-C11-C12-C13	C
GQ377616	C1-C2-C3-C4-C5-C6-C7-C8-C9-C10-C11-C12-C13	human	C1-C2-C3-C4-C5-C6-C7-C8-C9-C10-C11-C12-C13	C
GQ377617	C1-C2-C3-C4-C5-C6-C7-C8-C9-C10-C11-C12-C13	human	C1-C2-C3-C4-C5-C6-C7-C8-C9-C10-C11-C12-C13	C
GQ377618	C1-C2-C3-C4-C5-C6-C7-C8-C9-C10-C11-C12-C13	human	C1-C2-C3-C4-C5-C6-C7-C8-C9-C10-C11-C12-C13	C
GQ377619	C1-C2-C3-C4-C5-C6-C7-C8-C9-C10-C11-C12-C13	human	C1-C2-C3-C4-C5-C6-C7-C8-C9-C10-C11-C12-C13	C
GQ377620	C1-C2-C3-C4-C5-C6-C7-C8-C9-C10-C11-C12-C13	human	C1-C2-C3-C4-C5-C6-C7-C8-C9-C10-C11-C12-C13	C
GQ377621	C1-C2-C3-C4-C5-C6-C7-C8-C9-C10-C11-C12-C13	human	C1-C2-C3-C4-C5-C6-C7-C8-C9-C10-C11-C12-C13	C
GQ377623	C1-C2-C3-C4-C5-C6-C7-C8-C9-C10-C11-C12-C13	human	C1-C2-C3-C4-C5-C6-C7-C8-C9-C10-C11-C12-C13	C
GQ377624	C1-C2-C3-C4-C5-C6-C7-C8-C9-C10-C11-C12-C13	human	C1-C2-C3-C4-C5-C6-C7-C8-C9-C10-C11-C12-C13	C
GQ377628	C1-C2-C3-C4-C5-C6-C7-C8-C9-C10-C11-C12-C13	human	C1-C2-C3-C4-C5-C6-C7-C8-C9-C10-C11-C12-C13	C
GQ377631	C1-C2-C3-C4-C5-C6-C7-C8-C9-C10-C11-C12-C13	human	C1-C2-C3-C4-C5-C6-C7-C8-C9-C10-C11-C12-C13	C
GQ377632	C1-C2-C3-C4-C5-C6-C7-C8-C9-C10-C11-C12-C13	human	C1-C2-C3-C4-C5-C6-C7-C8-C9-C10-C11-C12-C13	C
GQ377633	C1-C2-C3-C4-C5-C6-C7-C8-C9-C10-C11-C12-C13	human	C1-C2-C3-C4-C5-C6-C7-C8-C9-C10-C11-C12-C13	C
GQ377636	C1-C2-C3-C4-C5-C6-C7-C8-C9-C10-C11-C12-C13	human	C1-C2-C3-C4-C5-C6-C7-C8-C9-C10-C11-C12-C13	C
GQ377637	C1-C2-C3-C4-C5-C6-C7-C8-C9-C10-C11-C12-C13	human	C1-C2-C3-C4-C5-C6-C7-C8-C9-C10-C11-C12-C13	C
GQ377640	C1-C2-C3-C4-C5-C6-C7-C8-C9-C10-C11-C12-C13	human	C1-C2-C3-C4-C5-C6-C7-C8-C9-C10-C11-C12-C13	C
GQ377642	C1-C2-C3-C4-C5-C6-C7-C8-C9-C10-C11-C12-C13	human	C1-C2-C3-C4-C5-C6-C7-C8-C9-C10-C11-C12-C13	C
GQ475305	C1-C2-C3-C4-C5-C6-C7-C8-C9-C10-C11-C12-C13	human	C1-C2-C3-C4-C5-C6-C7-C8-C9-C10-C11-C12-C13	C
GQ475306	C1-C2-C3-C4-C5-C6-C7-C8-C9-C10-C11-C12-C13	human	C1-C2-C3-C4-C5-C6-C7-C8-C9-C10-C11-C12-C13	C
GQ475307	C1-C2-C3-C4-C5-C6-C7-C8-C9-C10-C11-C12-C13	human	C1-C2-C3-C4-C5-C6-C7-C8-C9-C10-C11-C12-C13	C
GQ475308	C1-C2-C3-C4-C5-C6-C7-C8-C9-C10-C11-C12-C13	human	C1-C2-C3-C4-C5-C6-C7-C8-C9-C10-C11-C12-C13	C
GQ475309	C1-C2-C3-C4-C5-C6-C7-C8-C9-C10-C11-C12-C13	human	C1-C2-C3-C4-C5-C6-C7-C8-C9-C10-C11-C12-C13	C
GQ475310	C1-C2-C3-C4-C5-C6-C7-C8-C9-C10-C11-C12-C13	human	C1-C2-C3-C4-C5-C6-C7-C8-C9-C10-C11-C12-C13	C
GQ475311	C1-C2-C3-C4-C5-C6-C7-C8-C9-C10-C11-C12-C13	human	C1-C2-C3-C4-C5-C6-C7-C8-C9-C10-C11-C12-C13	C
GQ475312	C1-C2-C3-C4-C5-C6-C7-C8-C9-C10-C11-C12-C13	human	C1-C2-C3-C4-C5-C6-C7-C8-C9-C10-C11-C12-C13	C
GQ475313	C1-C2-C3-C4-C5-C6-C7-C8-C9-C10-C11-C12-C13	human	C1-C2-C3-C4-C5-C6-C7-C8-C9-C10-C11-C12-C13	C
GQ475314	C1-C2-C3-C4-C5-C6-C7-C8-C9-C10-C11-C12-C13	human	C1-C2-C3-C4-C5-C6-C7-C8-C9-C10-C11-C12-C13	C
GQ475315	C1-C2-C3-C4-C5-C6-C7-C8-C9-C10-C11-C12-C13	human	C1-C2-C3-C4-C5-C6-C7-C8-C9-C10-C11-C12-C13	C
GQ475316	C1-C2-C3-C4-C5-C6-C7-C8-C9-C10-C11-C12-C13	human	C1-C2-C3-C4-C5-C6-C7-C8-C9-C10-C11-C12-C13	C
GQ475317	C1-C2-C3-C4-C5-C6-C7-C8-C9-C10-C11-C12-C13	human	C1-C2-C3-C4-C5-C6-C7-C8-C9-C10-C11-C12-C13	C
GQ475318	C1-C2-C3-C4-C5-C6-C7-C8-C9-C10-C11-C12-C13	human	C1-C2-C3-C4-C5-C6-C7-C8-C9-C10-C11-C12-C13	C
GQ475319	C1-C2-C3-C4-C5-C6-C7-C8-C9-C10-C11-C12-C13	human	C1-C2-C3-C4-C5-C6-C7-C8-C9-C10-C11-C12-C13	C
GQ475320	C1-C2-C3-C4-C5-C6-C7-C8-C9-C10-C11-C12-C13	human	C1-C2-C3-C4-C5-C6-C7-C8-C9-C10-C11-C12-C13	C
GQ475321	C1-C2-C3-C4-C5-C6-C7-C8-C9-C10-C11-C12-C13	human	C1-C2-C3-C4-C5-C6-C7-C8-C9-C10-C11-C12-C13	C
GQ475322	C1-C2-C3-C4-C5-C6-C7-C8-C9-C10-C11-C12-C13	human	C1-C2-C3-C4-C5-C6-C7-C8-C9-C10-C11-C12-C13	C
GQ475323	C1-C2-C3-C4-C5-C6-C7-C8-C9-C10-C11-C12-GIBB13	human	C1-C2-C3-C4-C5-C6-C7-C8-C9-C10-C11-C12-C13	C
GQ475324	C1-C2-C3-C4-C5-C6-C7-C8-C9-C10-C11-C12-C13	human	C1-C2-C3-C4-C5-C6-C7-C8-C9-C10-C11-C12-C13	C
GQ475325	C1-C2-C3-C4-C5-C6-C7-C8-C9-C10-C11-C12-C13	human	C1-C2-C3-C4-C5-C6-C7-C8-C9-C10-C11-C12-C13	C
GQ475326	C1-C2-C3-C4-C5-C6-C7-C8-C9-C10-C11-C12-C13	human	C1-C2-C3-C4-C5-C6-C7-C8-C9-C10-C11-C12-C13	C
GQ475327	C1-C2-C3-C4-C5-C6-C7-C8-C9-C10-C11-C12-C13	human	C1-C2-C3-C4-C5-C6-C7-C8-C9-C10-C11-C12-C13	C
GQ475328	C1-C2-C3-C4-C5-C6-C7-C8-C9-C10-C11-C12-C13	human	C1-C2-C3-C4-C5-C6-C7-C8-C9-C10-C11-C12-C13	C
GQ475329	C1-C2-C3-C4-C5-C6-C7-C8-C9-C10-C11-C12-C13	human	C1-C2-C3-C4-C5-C6-C7-C8-C9-C10-C11-C12-C13	C
GQ475330	C1-C2-C3-C4-C5-C6-C7-C8-C9-C10-C11-C12-C13	human	C1-C2-C3-C4-C5-C6-C7-C8-C9-C10-C11-C12-C13	C
GQ475331	C1-C2-C3-C4-C5-C6-C7-C8-C9-C10-C11-C12-C13	human	C1-C2-C3-C4-C5-C6-C7-C8-C9-C10-C11-C12-C13	C
GQ475332	C1-C2-C3-C4-C5-C6-C7-C8-C9-C10-C11-C12-C13	human	C1-C2-C3-C4-C5-C6-C7-C8-C9-C10-C11-C12-C13	C
GQ475333	C1-C2-C3-C4-C5-C6-C7-C8-C9-C10-C11-C12-C13	human	C1-C2-C3-C4-C5-C6-C7-C8-C9-C10-C11-C12-C13	C
GQ475334	C1-C2-C3-C4-C5-C6-C7-C8-C9-C10-C11-C12-C13	human	C1-C2-C3-C4-C5-C6-C7-C8-C9-C10-C11-C12-C13	C
GQ475335	C1-C2-C3-C4-C5-C6-C7-C8-C9-C10-C11-C12-C13	human	C1-C2-C3-C4-C5-C6-C7-C8-C9-C10-C11-C12-C13	C
GQ475336	C1-C2-C3-C4-C5-C6-C7-C8-C9-C10-C11-C12-C13	human	C1-C2-C3-C4-C5-C6-C7-C8-C9-C10-C11-C12-C13	C
GQ475337	C1-C2-C3-C4-C5-C6-C7-C8-C9-C10-C11-C12-C13	human	C1-C2-C3-C4-C5-C6-C7-C8-C9-C10-C11-C12-C13	C
GQ475338	C1-C2-C3-C4-C5-C6-C7-C8-C9-C10-C11-C12-C13	human	C1-C2-C3-C4-C5-C6-C7-C8-C9-C10-C11-C12-C13	C
GQ475339	C1-C2-C3-C4-C5-C6-C7-C8-C9-C10-C11-C12-C13	human	C1-C2-C3-C4-C5-C6-C7-C8-C9-C10-C11-C12-C13	C
GQ475341	C1-C2-C3-C4-C5-C6-C7-C8-C9-C10-C11-C12-C13	human	C1-C2-C3-C4-C5-C6-C7-C8-C9-C10-C11-C12-C13	C
GQ475342	C1-C2-C3-C4-C5-C6-C7-C8-C9-C10-C11-C12-C13	human	C1-C2-C3-C4-C5-C6-C7-C8-C9-C10-C11-C12-C13	C
GQ475343	C1-C2-C3-C4-C5-C6-C7-C8-C9-C10-C11-C12-C13	human	C1-C2-C3-C4-C5-C6-C7-C8-C9-C10-C11-C12-C13	C
GQ475344	C1-C2-C3-C4-C5-C6-C7-C8-C9-C10-C11-C12-C13	human	C1-C2-C3-C4-C5-C6-C7-C8-C9-C10-C11-C12-C13	C
GQ475345	C1-C2-C3-C4-C5-C6-C7-C8-C9-C10-C11-C12-C13	human	C1-C2-C3-C4-C5-C6-C7-C8-C9-C10-C11-C12-C13	C
GQ475346	C1-C2-C3-C4-C5-C6-C7-C8-C9-C10-C11-C12-C13	human	C1-C2-C3-C4-C5-C6-C7-C8-C9-C10-C11-C12-C13	C
GQ475347	C1-C2-C3-C4-C5-C6-C7-C8-C9-C10-C11-C12-C13	human	C1-C2-C3-C4-C5-C6-C7-C8-C9-C10-C11-C12-C13	C
GQ475348	C1-C2-C3-C4-C5-C6-C7-C8-C9-C10-C11-C12-C13	human	C1-C2-C3-C4-C5-C6-C7-C8-C9-C10-C11-C12-C13	C
GQ475349	C1-C2-C3-C4-C5-C6-C7-C8-C9-C10-C11-C12-C13	human	C1-C2-C3-C4-C5-C6-C7-C8-C9-C10-C11-C12-C13	C
GQ475350	C1-C2-C3-C4-C5-C6-C7-C8-C9-C10-C11-C12-C13	human	C1-C2-C3-C4-C5-C6-C7-C8-C9-C10-C11-C12-C13	C
GQ475351	C1-C2-C3-C4-C5-C6-C7-C8-C9-C10-C11-C12-C13	human	C1-C2-C3-C4-C5-C6-C7-C8-C9-C10-C11-C12-C13	C
GQ475352	C1-C2-C3-C4-C5-C6-C7-C8-C9-C10-C11-C12-C13	human	C1-C2-C3-C4-C5-C6-C7-C8-C9-C10-C11-C12-C13	C
GQ475353	C1-C2-C3-C4-C5-C6-C7-C8-C9-C10-C11-C12-GIBB13	human	C1-C2-C3-C4-C5-C6-C7-C8-C9-C10-C11-C12-C13	C
GQ475354	C1-C2-C3-C4-C5-C6-C7-C8-C9-C10-C11-C12-C13	human	C1-C2-C3-C4-C5-C6-C7-C8-C9-C10-C11-C12-C13	C
GQ475355	C1-C2-C3-C4-C5-C6-C7-C8-C9-C10-C11-C12-C13	human	C1-C2-C3-C4-C5-C6-C7-C8-C9-C10-C11-C12-C13	C
GQ475356	C1-C2-C3-C4-C5-C6-C7-C8-C9-C10-C11-C12-C13	human	C1-C2-C3-C4-C5-C6-C7-C8-C9-C10-C11-C12-C13	C
GQ475357	C1-C2-C3-C4-C5-C6-C7-C8-C9-C10-C11-C12-C13	human	C1-C2-C3-C4-C5-C6-C7-C8-C9-C10-C11-C12-C13	C
GQ872210	C1-C2-C3-C4-C5-C6-C7-C8-C9-C10-C11-C12-C13	human	C1-C2-C3-C4-C5-C6-C7-C8-C9-C10-C11-C12-C13	C
GQ872211	C1-C2-C3-C4-C5-C6-C7-C8-C9-C10-C11-C12-C13	human	C1-C2-C3-C4-C5-C6-C7-C8-C9-C10-C11-C12-C13	C
GQ924609	C1-C2-C3-C4-C5-C6-C7-C8-C9-C10-C11-C12-C13	human	C1-C2-C3-C4-C5-C6-C7-C8-C9-C10-C11-C12-C13	C
GQ924612	C1-C2-C3-C4-C5-C6-C7-C8-C9-C10-C11-C12-C13	human	C1-C2-C3-C4-C5-C6-C7-C8-C9-C10-C11-C12-C13	C
GQ924613	C1-C2-C3-C4-C5-C6-C7-C8-C9-C10-C11-C12-C13	human	C1-C2-C3-C4-C5-C6-C7-C8-C9-C10-C11-C12-C13	C
GQ924614	C1-C2-C3-C4-C5-C6-C7-C8-C9-C10-C11-C12-C13	human	C1-C2-C3-C4-C5-C6-C7-C8-C9-C10-C11-C12-C13	C
GQ924615	C1-C2-C3-C4-C5-C6-C7-C8-C9-C10-C11-C12-C13	human	C1-C2-C3-C4-C5-C6-C7-C8-C9-C10-C11-C12-C13	C
GQ924616	C1-C2-C3-C4-C5-C6-C7-C8-C9-C10-C11-C12-C13	human	C1-C2-C3-C4-C5-C6-C7-C8-C9-C10-C11-C12-C13	C
GQ924618	C1-C2-C3-C4-C5-C6-C7-C8-C9-C10-C11-C12-C13	human	C1-C2-C3-C4-C5-C6-C7-C8-C9-C10-C11-C12-C13	C
GQ924619	C1-C2-C3-C4-C5-C6-C7-C8-C9-C10-C11-C12-C13	human	C1-C2-C3-C4-C5-C6-C7-C8-C9-C10-C11-C12-C13	C
GQ924623	C1-C2-C3-C4-C5-C6-C7-C8-C9-C10-C11-C12-C13	human	C1-C2-C3-C4-C5-C6-C7-C8-C9-C10-C11-C12-C13	C
GQ924629	C1-C2-C3-C4-C5-C6-C7-C8-C9-C10-C11-C12-C13	human	C1-C2-C3-C4-C5-C6-C7-C8-C9-C10-C11-C12-C13	C
GQ924633	C1-C2-C3-C4-C5-C6-C7-C8-C9-C10-C11-C12-C13	human	C1-C2-C3-C4-C5-C6-C7-C8-C9-C10-C11-C12-C13	C
GQ924636	C1-C2-C3-C4-C5-C6-C7-C8-C9-C10-C11-C12-C13	human	C1-C2-C3-C4-C5-C6-C7-C8-C9-C10-C11-C12-C13	C
GQ924642	C1-C2-C3-C4-C5-C6-C7-C8-C9-C10-C11-C12-C13	human	C1-C2-C3-C4-C5-C6-C7-C8-C9-C10-C11-C12-C13	C
GQ924643	C1-C2-C3-C4-C5-C6-C7-C8-C9-C10-C11-C12-C13	human	C1-C2-C3-C4-C5-C6-C7-C8-C9-C10-C11-C12-C13	C
GQ924649	C1-C2-C3-C4-C5-C6-C7-C8-C9-C10-C11-C12-C13	human	C1-C2-C3-C4-C5-C6-C7-C8-C9-C10-C11-C12-C13	C
GQ924650	C1-C2-C3-C4-C5-C6-C7-C8-C9-C10-C11-C12-C13	human	C1-C2-C3-C4-C5-C6-C7-C8-C9-C10-C11-C12-C13	C
GQ924655	C1-C2-C3-C4-C5-C6-C7-C8-C9-C10-C11-C12-C13	human	C1-C2-C3-C4-C5-C6-C7-C8-C9-C10-C11-C12-C13	C
GQ924658	C1-C2-C3-C4-C5-C6-C7-C8-C9-C10-C11-C12-C13	human	C1-C2-C3-C4-C5-C6-C7-C8-C9-C10-C11-C12-C13	C
GU357845	C1-C2-C3-C4-C5-C6-C7-C8-C9-C10-C11-C12-C13	human	C1-C2-C3-C4-C5-C6-C7-C8-C9-C10-C11-C12-C13	C
GU385774	C1-C2-C3-C4-C5-C6-C7-C8-C9-C10-C11-C12-C13	human	C1-C2-C3-C4-C5-C6-C7-C8-C9-C10-C11-C12-C13	C
GU434374	C1-C2-C3-C4-C5-C6-C7-C8-C9-C10-C11-C12-C13	human	C1-C2-C3-C4-C5-C6-C7-C8-C9-C10-C11-C12-C13	C
GU563561	C1-C2-C3-C4-C5-C6-C7-C8-C9-C10-C11-C12-C13	human	C1-C2-C3-C4-C5-C6-C7-C8-C9-C10-C11-C12-C13	C
GU721029	C1-C2-C3-C4-C5-C6-C7-C8-C9-C10-C11-C12-C13	human	C1-C2-C3-C4-C5-C6-C7-C8-C9-C10-C11-C12-C13	C
HM011465	C1-C2-C3-C4-C5-C6-C7-C8-C9-C10-C11-C12-C13	human	C1-C2-C3-C4-C5-C6-C7-C8-C9-C10-C11-C12-C13	C
HM011472	C1-C2-C3-C4-C5-C6-C7-C8-C9-C10-C11-C12-C13	human	C1-C2-C3-C4-C5-C6-C7-C8-C9-C10-C11-C12-C13	C
HM011479	C1-C2-C3-C4-C5-C6-C7-C8-C9-C10-C11-C12-C13	human	C1-C2-C3-C4-C5-C6-C7-C8-C9-C10-C11-C12-C13	C
HM011481	C1-C2-C3-C4-C5-C6-C7-C8-C9-C10-C11-C12-C13	human	C1-C2-C3-C4-C5-C6-C7-C8-C9-C10-C11-C12-C13	C
HM011486	C1-C2-C3-C4-C5-C6-C7-C8-C9-C10-C11-C12-C13	human	C1-C2-C3-C4-C5-C6-C7-C8-C9-C10-C11-C12-C13	C
HM011488	C1-C2-C3-C4-C5-C6-CHIM7-C8-C9-C10-C11-C12-C13	human	C1-C2-C3-C4-C5-C6-C7-C8-C9-C10-C11-C12-C13	C
HM011489	C1-C2-C3-C4-C5-C6-C7-C8-C9-C10-C11-C12-C13	human	C1-C2-C3-C4-C5-C6-C7-C8-C9-C10-C11-C12-C13	C
HM011491	C1-C2-C3-C4-C5-C6-C7-C8-C9-C10-C11-C12-C13	human	C1-C2-C3-C4-C5-C6-C7-C8-C9-C10-C11-C12-C13	C
HM011493	C1-C2-C3-C4-C5-C6-C7-C8-C9-C10-C11-C12-C13	human	C1-C2-C3-C4-C5-C6-C7-C8-C9-C10-C11-C12-C13	C
HM011495	C1-C2-C3-C4-C5-C6-C7-C8-C9-C10-C11-C12-C13	human	C1-C2-C3-C4-C5-C6-C7-C8-C9-C10-C11-C12-C13	C
HM011497	C1-C2-C3-C4-C5-C6-C7-C8-C9-C10-C11-C12-C13	human	C1-C2-C3-C4-C5-C6-C7-C8-C9-C10-C11-C12-C13	C
HM011500	C1-C2-C3-C4-C5-C6-C7-C8-C9-C10-C11-C12-C13	human	C1-C2-C3-C4-C5-C6-C7-C8-C9-C10-C11-C12-C13	C
HM011501	C1-C2-C3-C4-C5-C6-C7-C8-C9-C10-C11-C12-C13	human	C1-C2-C3-C4-C5-C6-C7-C8-C9-C10-C11-C12-C13	C
HM750131	C1-C2-C3-C4-C5-C6-C7-C8-C9-C10-C11-C12-C13	human	C1-C2-C3-C4-C5-C6-C7-C8-C9-C10-C11-C12-C13	C
HM750132	C1-C2-C3-C4-C5-C6-C7-C8-C9-C10-C11-C12-C13	human	C1-C2-C3-C4-C5-C6-C7-C8-C9-C10-C11-C12-C13	C
HM750133	C1-C2-C3-C4-C5-C6-C7-C8-C9-C10-C11-C12-C13	human	C1-C2-C3-C4-C5-C6-C7-C8-C9-C10-C11-C12-C13	C
HM750134	C1-C2-C3-C4-C5-C6-C7-C8-C9-C10-C11-C12-C13	human	C1-C2-C3-C4-C5-C6-C7-C8-C9-C10-C11-C12-C13	C
HM750135	C1-C2-C3-C4-C5-C6-C7-C8-C9-C10-C11-C12-C13	human	C1-C2-C3-C4-C5-C6-C7-C8-C9-C10-C11-C12-C13	C
HM750136	C1-C2-C3-C4-C5-C6-C7-C8-C9-C10-C11-C12-C13	human	C1-C2-C3-C4-C5-C6-C7-C8-C9-C10-C11-C12-C13	C
HM750137	C1-C2-C3-C4-C5-C6-C7-C8-C9-C10-C11-C12-C13	human	C1-C2-C3-C4-C5-C6-C7-C8-C9-C10-C11-C12-C13	C
HM750138	C1-C2-C3-C4-C5-C6-C7-C8-C9-C10-C11-C12-C13	human	C1-C2-C3-C4-C5-C6-C7-C8-C9-C10-C11-C12-C13	C
HM750139	C1-C2-C3-C4-C5-C6-C7-C8-C9-C10-C11-C12-C13	human	C1-C2-C3-C4-C5-C6-C7-C8-C9-C10-C11-C12-C13	C
HM750140	C1-C2-C3-C4-C5-C6-C7-C8-C9-C10-C11-C12-C13	human	C1-C2-C3-C4-C5-C6-C7-C8-C9-C10-C11-C12-C13	C
HM750141	C1-C2-C3-C4-C5-C6-C7-C8-C9-C10-C11-C12-C13	human	C1-C2-C3-C4-C5-C6-C7-C8-C9-C10-C11-C12-C13	C
HQ622095	C1-C2-C3-C4-C5-C6-C7-C8-C9-C10-C11-C12-C13	human	C1-C2-C3-C4-C5-C6-C7-C8-C9-C10-C11-C12-C13	C
HQ638218	C1-C2-C3-C4-C5-C6-C7-C8-C9-C10-C11-C12-C13	human	C1-C2-C3-C4-C5-C6-C7-C8-C9-C10-C11-C12-C13	C
HQ700456	C1-C2-C3-C4-C5-C6-C7-GIBB8-C9-C10-C11-C12-C13	human	C1-C2-C3-C4-C5-C6-C7-C8-C9-C10-C11-C12-C13	C
HQ700461	C1-C2-C3-C4-C5-C6-C7-GIBB8-C9-C10-C11-C12-C13	human	C1-C2-C3-C4-C5-C6-C7-C8-C9-C10-C11-C12-C13	C
HQ700462	C1-C2-C3-C4-C5-C6-C7-GIBB8-C9-C10-C11-C12-C13	human	C1-C2-C3-C4-C5-C6-C7-C8-C9-C10-C11-C12-C13	C
HQ700485	C1-C2-C3-C4-C5-C6-C7-GIBB8-C9-C10-C11-C12-C13	human	C1-C2-C3-C4-C5-C6-C7-C8-C9-C10-C11-C12-C13	C
HQ700486	C1-C2-C3-C4-C5-C6-C7-GIBB8-C9-C10-C11-C12-C13	human	C1-C2-C3-C4-C5-C6-C7-C8-C9-C10-C11-C12-C13	C
HQ700490	C1-C2-C3-C4-C5-C6-C7-GIBB8-C9-C10-C11-C12-C13	human	C1-C2-C3-C4-C5-C6-C7-C8-C9-C10-C11-C12-C13	C
HQ700495	C1-C2-C3-C4-C5-C6-C7-C8-C9-C10-C11-C12-C13	human	C1-C2-C3-C4-C5-C6-C7-C8-C9-C10-C11-C12-C13	C
HQ700496	C1-C2-C3-C4-C5-C6-C7-C8-C9-C10-C11-C12-C13	human	C1-C2-C3-C4-C5-C6-C7-C8-C9-C10-C11-C12-C13	C
HQ700498	C1-C2-C3-C4-C5-C6-C7-C8-C9-C10-C11-C12-C13	human	C1-C2-C3-C4-C5-C6-C7-C8-C9-C10-C11-C12-C13	C
HQ700499	C1-C2-C3-C4-C5-C6-C7-C8-C9-C10-C11-C12-C13	human	C1-C2-C3-C4-C5-C6-C7-C8-C9-C10-C11-C12-C13	C
HQ700502	C1-C2-C3-C4-C5-C6-C7-GIBB8-C9-C10-C11-C12-C13	human	C1-C2-C3-C4-C5-C6-C7-C8-C9-C10-C11-C12-C13	C
HQ700504	C1-C2-C3-C4-C5-C6-CHIM7-GIBB8-C9-C10-C11-C12-C13	human	C1-C2-C3-C4-C5-C6-C7-C8-C9-C10-C11-C12-C13	C
HQ700505	C1-C2-C3-C4-C5-C6-C7-C8-C9-C10-C11-C12-C13	human	C1-C2-C3-C4-C5-C6-C7-C8-C9-C10-C11-C12-C13	C
HQ700506	C1-C2-C3-C4-C5-C6-C7-C8-C9-C10-C11-C12-C13	human	C1-C2-C3-C4-C5-C6-C7-C8-C9-C10-C11-C12-C13	C
HQ700507	C1-C2-C3-C4-C5-C6-C7-C8-C9-C10-C11-C12-C13	human	C1-C2-C3-C4-C5-C6-C7-C8-C9-C10-C11-C12-C13	C
HQ700508	C1-C2-C3-C4-C5-C6-C7-C8-C9-C10-C11-C12-C13	human	C1-C2-C3-C4-C5-C6-C7-C8-C9-C10-C11-C12-C13	C
HQ700509	C1-C2-C3-C4-C5-C6-C7-C8-C9-C10-C11-C12-C13	human	C1-C2-C3-C4-C5-C6-C7-C8-C9-C10-C11-C12-C13	C
HQ700516	C1-C2-C3-C4-C5-C6-C7-C8-C9-C10-C11-C12-C13	human	C1-C2-C3-C4-C5-C6-C7-C8-C9-C10-C11-C12-C13	C
HQ700517	C1-C2-C3-C4-C5-C6-C7-C8-C9-C10-C11-C12-C13	human	C1-C2-C3-C4-C5-C6-C7-C8-C9-C10-C11-C12-C13	C
HQ700518	C1-C2-C3-C4-C5-GIBB6-C7-C8-C9-C10-C11-C12-C13	human	C1-C2-C3-C4-C5-C6-C7-C8-C9-C10-C11-C12-C13	C
HQ700520	C1-C2-C3-C4-C5-C6-C7-C8-C9-C10-C11-C12-C13	human	C1-C2-C3-C4-C5-C6-C7-C8-C9-C10-C11-C12-C13	C
HQ700521	C1-C2-C3-C4-C5-C6-C7-C8-C9-C10-C11-C12-C13	human	C1-C2-C3-C4-C5-C6-C7-C8-C9-C10-C11-C12-C13	C
HQ700522	C1-C2-C3-C4-C5-C6-C7-C8-C9-C10-C11-C12-C13	human	C1-C2-C3-C4-C5-C6-C7-C8-C9-C10-C11-C12-C13	C
HQ700523	C1-C2-C3-C4-C5-C6-C7-C8-C9-C10-C11-C12-C13	human	C1-C2-C3-C4-C5-C6-C7-C8-C9-C10-C11-C12-C13	C
HQ700526	C1-C2-C3-C4-C5-C6-C7-C8-C9-C10-C11-C12-C13	human	C1-C2-C3-C4-C5-C6-C7-C8-C9-C10-C11-C12-C13	C
HQ700527	C1-C2-C3-C4-C5-C6-C7-C8-C9-C10-C11-C12-C13	human	C1-C2-C3-C4-C5-C6-C7-C8-C9-C10-C11-C12-C13	C
HQ700528	C1-C2-C3-C4-C5-C6-C7-C8-C9-C10-C11-C12-C13	human	C1-C2-C3-C4-C5-C6-C7-C8-C9-C10-C11-C12-C13	C
HQ700529	C1-C2-C3-C4-C5-C6-C7-C8-C9-C10-C11-C12-GIBB13	human	C1-C2-C3-C4-C5-C6-C7-C8-C9-C10-C11-C12-C13	C
HQ700530	C1-C2-C3-C4-C5-C6-C7-C8-C9-C10-C11-C12-C13	human	C1-C2-C3-C4-C5-C6-C7-C8-C9-C10-C11-C12-C13	C
HQ700531	C1-C2-C3-C4-C5-C6-C7-C8-C9-C10-C11-C12-C13	human	C1-C2-C3-C4-C5-C6-C7-C8-C9-C10-C11-C12-C13	C
HQ700532	C1-C2-C3-C4-C5-C6-C7-C8-C9-C10-C11-C12-C13	human	C1-C2-C3-C4-C5-C6-C7-C8-C9-C10-C11-C12-C13	C
HQ700542	C1-C2-C3-C4-C5-C6-C7-C8-C9-C10-C11-C12-C13	human	C1-C2-C3-C4-C5-C6-C7-C8-C9-C10-C11-C12-C13	C
HQ700543	C1-C2-C3-C4-C5-C6-C7-C8-C9-C10-C11-C12-C13	human	C1-C2-C3-C4-C5-C6-C7-C8-C9-C10-C11-C12-C13	C
HQ700544	C1-C2-C3-C4-C5-C6-C7-GIBB8-C9-C10-C11-C12-C13	human	C1-C2-C3-C4-C5-C6-C7-C8-C9-C10-C11-C12-C13	C
HQ700545	C1-C2-C3-C4-C5-C6-C7-GIBB8-C9-C10-C11-C12-C13	human	C1-C2-C3-C4-C5-C6-C7-C8-C9-C10-C11-C12-C13	C
HQ700547	C1-C2-C3-C4-C5-C6-C7-C8-C9-C10-C11-C12-C13	human	C1-C2-C3-C4-C5-C6-C7-C8-C9-C10-C11-C12-C13	C
HQ700555	C1-C2-C3-C4-C5-C6-C7-GIBB8-C9-C10-C11-C12-C13	human	C1-C2-C3-C4-C5-C6-C7-C8-C9-C10-C11-C12-C13	C
HQ700556	C1-C2-C3-C4-C5-C6-C7-GIBB8-C9-C10-C11-C12-C13	human	C1-C2-C3-C4-C5-C6-C7-C8-C9-C10-C11-C12-C13	C
HQ700558	C1-C2-C3-C4-C5-C6-C7-GIBB8-C9-C10-C11-C12-C13	human	C1-C2-C3-C4-C5-C6-C7-C8-C9-C10-C11-C12-C13	C
HQ700559	C1-C2-C3-C4-C5-C6-C7-GIBB8-C9-C10-C11-C12-C13	human	C1-C2-C3-C4-C5-C6-C7-C8-C9-C10-C11-C12-C13	C
HQ700561	C1-C2-C3-C4-C5-C6-C7-GIBB8-C9-C10-C11-C12-C13	human	C1-C2-C3-C4-C5-C6-C7-C8-C9-C10-C11-C12-C13	C
HQ700562	C1-C2-C3-C4-C5-C6-C7-C8-C9-C10-C11-C12-C13	human	C1-C2-C3-C4-C5-C6-C7-C8-C9-C10-C11-C12-C13	C
HQ700563	C1-C2-C3-C4-C5-C6-C7-C8-C9-C10-C11-C12-C13	human	C1-C2-C3-C4-C5-C6-C7-C8-C9-C10-C11-C12-C13	C
HQ700564	C1-C2-C3-C4-C5-C6-C7-GIBB8-C9-C10-C11-C12-C13	human	C1-C2-C3-C4-C5-C6-C7-C8-C9-C10-C11-C12-C13	C
HQ700565	C1-C2-C3-C4-C5-C6-C7-GIBB8-C9-C10-C11-C12-C13	human	C1-C2-C3-C4-C5-C6-C7-C8-C9-C10-C11-C12-C13	C
HQ700566	C1-C2-C3-C4-C5-C6-C7-GIBB8-C9-C10-C11-C12-C13	human	C1-C2-C3-C4-C5-C6-C7-C8-C9-C10-C11-C12-C13	C
HQ700568	C1-C2-C3-C4-C5-C6-CHIM7-GIBB8-C9-C10-C11-C12-C13	human	C1-C2-C3-C4-C5-C6-C7-C8-C9-C10-C11-C12-C13	C
HQ700569	C1-C2-C3-C4-C5-C6-C7-C8-C9-C10-C11-C12-C13	human	C1-C2-C3-C4-C5-C6-C7-C8-C9-C10-C11-C12-C13	C
HQ700570	C1-C2-C3-C4-C5-C6-C7-C8-C9-C10-C11-C12-C13	human	C1-C2-C3-C4-C5-C6-C7-C8-C9-C10-C11-C12-C13	C
HQ700571	C1-C2-C3-C4-C5-C6-C7-C8-C9-C10-C11-C12-C13	human	C1-C2-C3-C4-C5-C6-C7-C8-C9-C10-C11-C12-C13	C
HQ700572	C1-C2-C3-C4-C5-C6-C7-GIBB8-C9-C10-C11-C12-C13	human	C1-C2-C3-C4-C5-C6-C7-C8-C9-C10-C11-C12-C13	C
HQ700573	C1-C2-C3-C4-C5-C6-C7-GIBB8-C9-C10-C11-C12-C13	human	C1-C2-C3-C4-C5-C6-C7-C8-C9-C10-C11-C12-C13	C
HQ700574	C1-C2-C3-C4-C5-C6-C7-GIBB8-C9-C10-C11-C12-C13	human	C1-C2-C3-C4-C5-C6-C7-C8-C9-C10-C11-C12-C13	C
HQ700575	C1-C2-C3-C4-C5-C6-C7-GIBB8-C9-C10-C11-C12-C13	human	C1-C2-C3-C4-C5-C6-C7-C8-C9-C10-C11-C12-C13	C
HQ700577	C1-C2-C3-C4-C5-C6-C7-C8-C9-C10-C11-C12-C13	human	C1-C2-C3-C4-C5-C6-C7-C8-C9-C10-C11-C12-C13	C
HQ700578	C1-C2-C3-C4-C5-C6-C7-GIBB8-C9-C10-C11-C12-C13	human	C1-C2-C3-C4-C5-C6-C7-C8-C9-C10-C11-C12-C13	C
HQ700580	C1-C2-C3-C4-C5-C6-C7-C8-C9-C10-C11-C12-C13	human	C1-C2-C3-C4-C5-C6-C7-C8-C9-C10-C11-C12-C13	C
JF436919	C1-C2-C3-C4-C5-C6-C7-C8-C9-C10-C11-C12-C13	human	C1-C2-C3-C4-C5-C6-C7-C8-C9-C10-C11-C12-C13	C
JF436920	C1-C2-C3-C4-C5-C6-C7-C8-C9-C10-C11-C12-C13	human	C1-C2-C3-C4-C5-C6-C7-C8-C9-C10-C11-C12-C13	C
JF436922	C1-C2-C3-C4-C5-C6-C7-C8-C9-C10-C11-C12-C13	human	C1-C2-C3-C4-C5-C6-C7-C8-C9-C10-C11-C12-C13	C
JF828905	C1-C2-C3-C4-C5-C6-C7-C8-C9-C10-C11-C12-C13	human	C1-C2-C3-C4-C5-C6-C7-C8-C9-C10-C11-C12-C13	C
JF828906	C1-C2-C3-C4-C5-C6-C7-C8-C9-C10-C11-C12-C13	human	C1-C2-C3-C4-C5-C6-C7-C8-C9-C10-C11-C12-C13	C
JF828907	C1-C2-C3-C4-C5-C6-C7-C8-C9-C10-C11-C12-C13	human	C1-C2-C3-C4-C5-C6-C7-C8-C9-C10-C11-C12-C13	C
JF828908	C1-C2-C3-C4-C5-C6-C7-C8-C9-C10-C11-C12-C13	human	C1-C2-C3-C4-C5-C6-C7-C8-C9-C10-C11-C12-C13	C
JF828909	C1-C2-C3-C4-C5-C6-C7-C8-C9-C10-C11-C12-C13	human	C1-C2-C3-C4-C5-C6-C7-C8-C9-C10-C11-C12-C13	C
JF828910	C1-C2-C3-C4-C5-C6-C7-C8-C9-C10-C11-C12-C13	human	C1-C2-C3-C4-C5-C6-C7-C8-C9-C10-C11-C12-C13	C
JF828911	C1-C2-C3-C4-C5-C6-C7-C8-C9-C10-C11-C12-C13	human	C1-C2-C3-C4-C5-C6-C7-C8-C9-C10-C11-C12-C13	C
JF828912	C1-C2-C3-C4-C5-C6-C7-C8-C9-C10-C11-C12-C13	human	C1-C2-C3-C4-C5-C6-C7-C8-C9-C10-C11-C12-C13	C
JF828913	C1-C2-C3-C4-C5-C6-C7-C8-C9-C10-C11-C12-C13	human	C1-C2-C3-C4-C5-C6-C7-C8-C9-C10-C11-C12-C13	C
JF828914	C1-C2-C3-C4-C5-C6-C7-C8-C9-C10-C11-C12-C13	human	C1-C2-C3-C4-C5-C6-C7-C8-C9-C10-C11-C12-C13	C
JF828915	C1-C2-C3-C4-C5-C6-C7-C8-C9-C10-C11-C12-C13	human	C1-C2-C3-C4-C5-C6-C7-C8-C9-C10-C11-C12-C13	C
JF828916	C1-C2-C3-C4-C5-C6-C7-C8-C9-C10-C11-C12-C13	human	C1-C2-C3-C4-C5-C6-C7-C8-C9-C10-C11-C12-C13	C
JF828917	C1-C2-C3-C4-C5-C6-C7-C8-C9-C10-C11-C12-C13	human	C1-C2-C3-C4-C5-C6-C7-C8-C9-C10-C11-C12-C13	C
JF828918	C1-C2-C3-C4-C5-C6-C7-C8-C9-C10-C11-C12-C13	human	C1-C2-C3-C4-C5-C6-C7-C8-C9-C10-C11-C12-C13	C
JF828919	C1-C2-C3-C4-C5-C6-C7-C8-C9-C10-C11-C12-C13	human	C1-C2-C3-C4-C5-C6-C7-C8-C9-C10-C11-C12-C13	C
JF828920	C1-C2-C3-C4-C5-C6-C7-C8-C9-C10-C11-C12-C13	human	C1-C2-C3-C4-C5-C6-C7-C8-C9-C10-C11-C12-C13	C
JF828921	C1-C2-C3-C4-C5-C6-C7-C8-C9-C10-C11-C12-C13	human	C1-C2-C3-C4-C5-C6-C7-C8-C9-C10-C11-C12-C13	C
JF828922	C1-C2-C3-C4-C5-C6-C7-C8-C9-C10-C11-C12-C13	human	C1-C2-C3-C4-C5-C6-C7-C8-C9-C10-C11-C12-C13	C
JF828923	C1-C2-C3-C4-C5-C6-C7-C8-C9-C10-C11-C12-C13	human	C1-C2-C3-C4-C5-C6-C7-C8-C9-C10-C11-C12-C13	C
JF828924	C1-C2-C3-C4-C5-C6-C7-C8-C9-C10-C11-C12-C13	human	C1-C2-C3-C4-C5-C6-C7-C8-C9-C10-C11-C12-C13	C
JF828925	C1-C2-C3-C4-C5-C6-C7-C8-C9-C10-C11-C12-C13	human	C1-C2-C3-C4-C5-C6-C7-C8-C9-C10-C11-C12-C13	C
JF828926	C1-C2-C3-C4-C5-C6-C7-C8-C9-C10-C11-C12-C13	human	C1-C2-C3-C4-C5-C6-C7-C8-C9-C10-C11-C12-C13	C
JF828927	C1-C2-C3-C4-C5-C6-C7-C8-C9-C10-C11-C12-C13	human	C1-C2-C3-C4-C5-C6-C7-C8-C9-C10-C11-C12-C13	C
JF828928	C1-C2-C3-C4-C5-C6-C7-C8-C9-C10-C11-C12-C13	human	C1-C2-C3-C4-C5-C6-C7-C8-C9-C10-C11-C12-C13	C
JF828929	C1-C2-C3-C4-C5-C6-C7-C8-C9-C10-C11-C12-C13	human	C1-C2-C3-C4-C5-C6-C7-C8-C9-C10-C11-C12-C13	C
JF828930	C1-C2-C3-C4-C5-C6-C7-C8-C9-C10-C11-C12-C13	human	C1-C2-C3-C4-C5-C6-C7-C8-C9-C10-C11-C12-C13	C
JF828931	C1-C2-C3-C4-C5-C6-C7-C8-C9-C10-C11-C12-C13	human	C1-C2-C3-C4-C5-C6-C7-C8-C9-C10-C11-C12-C13	C
JF828932	C1-C2-C3-C4-C5-C6-C7-C8-C9-C10-C11-C12-C13	human	C1-C2-C3-C4-C5-C6-C7-C8-C9-C10-C11-C12-C13	C
JF828933	C1-C2-C3-C4-C5-C6-C7-C8-C9-C10-C11-C12-C13	human	C1-C2-C3-C4-C5-C6-C7-C8-C9-C10-C11-C12-C13	C
JF828934	C1-C2-C3-C4-C5-C6-C7-C8-C9-C10-C11-C12-C13	human	C1-C2-C3-C4-C5-C6-C7-C8-C9-C10-C11-C12-C13	C
JF828935	C1-C2-C3-C4-C5-C6-C7-C8-C9-C10-C11-C12-C13	human	C1-C2-C3-C4-C5-C6-C7-C8-C9-C10-C11-C12-C13	C
JF828936	C1-C2-C3-C4-C5-C6-C7-C8-C9-C10-C11-C12-C13	human	C1-C2-C3-C4-C5-C6-C7-C8-C9-C10-C11-C12-C13	C
JF828937	C1-C2-C3-C4-C5-C6-C7-C8-C9-C10-C11-C12-C13	human	C1-C2-C3-C4-C5-C6-C7-C8-C9-C10-C11-C12-C13	C
JF828938	C1-C2-C3-C4-C5-C6-C7-C8-C9-C10-C11-C12-C13	human	C1-C2-C3-C4-C5-C6-C7-C8-C9-C10-C11-C12-C13	C
JF899336	C1-C2-C3-C4-C5-C6-C7-C8-C9-C10-C11-C12-C13	human	C1-C2-C3-C4-C5-C6-C7-C8-C9-C10-C11-C12-C13	C
JN315779	C1-C2-C3-C4-C5-C6-C7-C8-C9-C10-C11-C12-C13	human	C1-C2-C3-C4-C5-C6-C7-C8-C9-C10-C11-C12-C13	C
JN400086	C1-C2-C3-C4-C5-C6-C7-C8-C9-C10-C11-C12-C13	human	C1-C2-C3-C4-C5-C6-C7-C8-C9-C10-C11-C12-C13	C
JN400087	C1-C2-C3-C4-C5-C6-C7-C8-C9-C10-C11-C12-C13	human	C1-C2-C3-C4-C5-C6-C7-C8-C9-C10-C11-C12-C13	C
JN400088	C1-C2-C3-C4-C5-C6-C7-C8-C9-C10-C11-C12-C13	human	C1-C2-C3-C4-C5-C6-C7-C8-C9-C10-C11-C12-C13	C
JN400089	C1-C2-C3-C4-C5-C6-C7-C8-C9-C10-C11-C12-C13	human	C1-C2-C3-C4-C5-C6-C7-C8-C9-C10-C11-C12-C13	C
JN827416	C1-C2-C3-C4-C5-C6-C7-C8-C9-C10-C11-C12-C13	human	C1-C2-C3-C4-C5-C6-C7-C8-C9-C10-C11-C12-C13	C
JN827417	C1-C2-C3-C4-C5-C6-C7-C8-C9-C10-C11-C12-C13	human	C1-C2-C3-C4-C5-C6-C7-C8-C9-C10-C11-C12-C13	C
JN827418	C1-C2-C3-C4-C5-C6-C7-C8-C9-C10-C11-C12-C13	human	C1-C2-C3-C4-C5-C6-C7-C8-C9-C10-C11-C12-C13	C
JN827420	C1-C2-C3-C4-C5-C6-C7-C8-C9-C10-C11-C12-C13	human	C1-C2-C3-C4-C5-C6-C7-C8-C9-C10-C11-C12-C13	C
JN827421	C1-C2-C3-C4-C5-C6-C7-C8-C9-C10-C11-C12-C13	human	C1-C2-C3-C4-C5-C6-C7-C8-C9-C10-C11-C12-C13	C
JN827422	C1-C2-C3-C4-C5-C6-C7-C8-C9-C10-C11-C12-C13	human	C1-C2-C3-C4-C5-C6-C7-C8-C9-C10-C11-C12-C13	C
JN827423	C1-C2-C3-C4-C5-C6-C7-C8-C9-C10-C11-C12-C13	human	C1-C2-C3-C4-C5-C6-C7-C8-C9-C10-C11-C12-C13	C
JQ027310	C1-C2-C3-C4-C5-C6-C7-C8-C9-C10-C11-C12-C13	human	C1-C2-C3-C4-C5-C6-C7-C8-C9-C10-C11-C12-C13	C
JQ027314	C1-C2-C3-C4-C5-C6-CHIM7-C8-C9-C10-C11-C12-C13	human	C1-C2-C3-C4-C5-C6-C7-C8-C9-C10-C11-C12-C13	C
JQ027317	C1-C2-C3-C4-C5-C6-C7-C8-C9-C10-C11-C12-C13	human	C1-C2-C3-C4-C5-C6-C7-C8-C9-C10-C11-C12-C13	C
JQ027318	C1-C2-C3-C4-C5-C6-C7-C8-C9-C10-C11-C12-C13	human	C1-C2-C3-C4-C5-C6-C7-C8-C9-C10-C11-C12-C13	C
JQ027319	C1-C2-C3-C4-C5-C6-C7-C8-C9-C10-C11-C12-C13	human	C1-C2-C3-C4-C5-C6-C7-C8-C9-C10-C11-C12-C13	C
JQ027320	C1-C2-C3-C4-C5-C6-C7-C8-C9-C10-C11-C12-C13	human	C1-C2-C3-C4-C5-C6-C7-C8-C9-C10-C11-C12-C13	C
JQ027321	C1-C2-C3-C4-C5-C6-C7-C8-C9-C10-C11-C12-C13	human	C1-C2-C3-C4-C5-C6-C7-C8-C9-C10-C11-C12-C13	C
JQ027322	C1-C2-C3-C4-C5-C6-C7-C8-C9-C10-C11-C12-C13	human	C1-C2-C3-C4-C5-C6-C7-C8-C9-C10-C11-C12-C13	C
JQ027323	C1-C2-C3-C4-C5-C6-C7-C8-C9-C10-C11-C12-C13	human	C1-C2-C3-C4-C5-C6-C7-C8-C9-C10-C11-C12-C13	C
JQ027324	C1-C2-C3-C4-C5-C6-C7-C8-C9-C10-C11-C12-C13	human	C1-C2-C3-C4-C5-C6-C7-C8-C9-C10-C11-C12-C13	C
JQ027333	C1-C2-C3-C4-C5-C6-C7-C8-C9-C10-C11-C12-C13	human	C1-C2-C3-C4-C5-C6-C7-C8-C9-C10-C11-C12-C13	C
JQ040129	C1-C2-C3-C4-C5-C6-C7-C8-C9-C10-C11-C12-C13	human	C1-C2-C3-C4-C5-C6-C7-C8-C9-C10-C11-C12-C13	C
JQ040131	C1-C2-C3-C4-C5-C6-C7-C8-C9-C10-C11-C12-C13	human	C1-C2-C3-C4-C5-C6-C7-C8-C9-C10-C11-C12-C13	C
JQ040133	C1-C2-C3-C4-C5-C6-C7-C8-C9-C10-C11-C12-C13	human	C1-C2-C3-C4-C5-C6-C7-C8-C9-C10-C11-C12-C13	C
JQ040136	C1-C2-C3-C4-C5-C6-C7-C8-C9-C10-C11-C12-C13	human	C1-C2-C3-C4-C5-C6-C7-C8-C9-C10-C11-C12-C13	C
JQ040139	C1-C2-C3-C4-C5-C6-C7-C8-C9-C10-C11-C12-C13	human	C1-C2-C3-C4-C5-C6-C7-C8-C9-C10-C11-C12-C13	C
JQ040140	C1-C2-C3-C4-C5-C6-C7-C8-C9-C10-C11-C12-C13	human	C1-C2-C3-C4-C5-C6-C7-C8-C9-C10-C11-C12-C13	C
JQ040141	C1-C2-C3-C4-C5-C6-C7-C8-C9-C10-C11-C12-C13	human	C1-C2-C3-C4-C5-C6-C7-C8-C9-C10-C11-C12-C13	C
JQ040142	C1-C2-C3-C4-C5-C6-C7-C8-C9-C10-C11-C12-C13	human	C1-C2-C3-C4-C5-C6-C7-C8-C9-C10-C11-C12-C13	C
JQ040143	C1-C2-C3-C4-C5-C6-C7-C8-C9-C10-C11-C12-C13	human	C1-C2-C3-C4-C5-C6-C7-C8-C9-C10-C11-C12-C13	C
JQ040144	C1-C2-C3-C4-C5-C6-C7-C8-C9-C10-C11-C12-C13	human	C1-C2-C3-C4-C5-C6-C7-C8-C9-C10-C11-C12-C13	C
JQ040145	C1-C2-C3-C4-C5-C6-C7-C8-C9-C10-C11-C12-C13	human	C1-C2-C3-C4-C5-C6-C7-C8-C9-C10-C11-C12-C13	C
JQ040146	C1-C2-C3-C4-C5-C6-C7-C8-C9-C10-C11-C12-C13	human	C1-C2-C3-C4-C5-C6-C7-C8-C9-C10-C11-C12-C13	C
JQ040148	C1-C2-C3-C4-C5-C6-C7-C8-C9-C10-C11-C12-C13	human	C1-C2-C3-C4-C5-C6-C7-C8-C9-C10-C11-C12-C13	C
JQ040149	C1-C2-C3-C4-C5-C6-C7-C8-C9-C10-C11-C12-C13	human	C1-C2-C3-C4-C5-C6-C7-C8-C9-C10-C11-C12-C13	C
JQ040150	C1-C2-C3-C4-C5-C6-C7-C8-C9-C10-C11-C12-C13	human	C1-C2-C3-C4-C5-C6-C7-C8-C9-C10-C11-C12-C13	C
JQ040151	C1-C2-C3-C4-C5-C6-C7-C8-C9-C10-C11-C12-C13	human	C1-C2-C3-C4-C5-C6-C7-C8-C9-C10-C11-C12-C13	C
JQ040152	C1-C2-C3-C4-C5-C6-C7-C8-C9-C10-C11-C12-C13	human	C1-C2-C3-C4-C5-C6-C7-C8-C9-C10-C11-C12-C13	C
JQ040154	C1-C2-C3-C4-C5-C6-C7-C8-C9-C10-C11-C12-C13	human	C1-C2-C3-C4-C5-C6-C7-C8-C9-C10-C11-C12-C13	C
JQ040158	C1-C2-C3-C4-C5-C6-C7-C8-C9-C10-C11-C12-C13	human	C1-C2-C3-C4-C5-C6-C7-C8-C9-C10-C11-C12-C13	C
JQ040160	C1-C2-C3-C4-C5-C6-C7-C8-C9-C10-C11-C12-C13	human	C1-C2-C3-C4-C5-C6-C7-C8-C9-C10-C11-C12-C13	C
JQ040161	C1-C2-C3-C4-C5-C6-C7-C8-C9-C10-C11-C12-GIBB13	human	C1-C2-C3-C4-C5-C6-C7-C8-C9-C10-C11-C12-C13	C
JQ040162	C1-C2-C3-C4-C5-C6-C7-C8-C9-C10-C11-C12-C13	human	C1-C2-C3-C4-C5-C6-C7-C8-C9-C10-C11-C12-C13	C
JQ040163	C1-C2-C3-C4-C5-C6-C7-C8-C9-C10-C11-C12-C13	human	C1-C2-C3-C4-C5-C6-C7-C8-C9-C10-C11-C12-C13	C
JQ040164	C1-C2-C3-C4-C5-C6-C7-C8-C9-C10-C11-C12-C13	human	C1-C2-C3-C4-C5-C6-C7-C8-C9-C10-C11-C12-C13	C
JQ040165	C1-C2-C3-C4-C5-C6-C7-C8-C9-C10-C11-C12-C13	human	C1-C2-C3-C4-C5-C6-C7-C8-C9-C10-C11-C12-C13	C
JQ040166	C1-C2-C3-C4-C5-C6-C7-C8-C9-C10-C11-C12-C13	human	C1-C2-C3-C4-C5-C6-C7-C8-C9-C10-C11-C12-C13	C
JQ040168	C1-C2-C3-C4-C5-C6-C7-C8-C9-C10-C11-C12-C13	human	C1-C2-C3-C4-C5-C6-C7-C8-C9-C10-C11-C12-C13	C
JQ040172	C1-C2-C3-C4-C5-C6-C7-C8-C9-C10-C11-C12-C13	human	C1-C2-C3-C4-C5-C6-C7-C8-C9-C10-C11-C12-C13	C
JQ040175	C1-C2-C3-C4-C5-C6-C7-C8-C9-C10-C11-C12-C13	human	C1-C2-C3-C4-C5-C6-C7-C8-C9-C10-C11-C12-C13	C
JQ429078	C1-C2-C3-C4-C5-C6-C7-C8-C9-C10-C11-C12-C13	human	C1-C2-C3-C4-C5-C6-C7-C8-C9-C10-C11-C12-C13	C
JQ688403	C1-C2-C3-C4-C5-C6-C7-C8-C9-C10-C11-C12-C13	human	C1-C2-C3-C4-C5-C6-C7-C8-C9-C10-C11-C12-C13	C
JQ688404	C1-C2-C3-C4-C5-C6-C7-C8-C9-C10-C11-C12-C13	human	C1-C2-C3-C4-C5-C6-C7-C8-C9-C10-C11-C12-C13	C
JQ732168	C1-C2-C3-C4-C5-C6-C7-C8-C9-C10-C11-C12-C13	human	C1-C2-C3-C4-C5-C6-C7-C8-C9-C10-C11-C12-C13	C
JQ801470	C1-C2-C3-C4-C5-C6-C7-C8-C9-C10-C11-C12-C13	human	C1-C2-C3-C4-C5-C6-C7-C8-C9-C10-C11-C12-C13	C
JQ801472	C1-C2-C3-C4-C5-C6-C7-C8-C9-C10-C11-C12-C13	human	C1-C2-C3-C4-C5-C6-C7-C8-C9-C10-C11-C12-C13	C
JQ801473	C1-C2-C3-C4-C5-C6-C7-C8-C9-C10-C11-C12-C13	human	C1-C2-C3-C4-C5-C6-C7-C8-C9-C10-C11-C12-C13	C
JQ801475	C1-C2-C3-C4-C5-C6-C7-C8-C9-C10-C11-C12-C13	human	C1-C2-C3-C4-C5-C6-C7-C8-C9-C10-C11-C12-C13	C
JQ801480	C1-C2-C3-C4-C5-C6-C7-C8-C9-C10-C11-C12-C13	human	C1-C2-C3-C4-C5-C6-C7-C8-C9-C10-C11-C12-C13	C
JQ801481	C1-C2-C3-C4-C5-C6-C7-C8-C9-C10-C11-C12-C13	human	C1-C2-C3-C4-C5-C6-C7-C8-C9-C10-C11-C12-C13	C
JQ801482	C1-C2-C3-C4-C5-C6-C7-C8-C9-C10-C11-C12-C13	human	C1-C2-C3-C4-C5-C6-C7-C8-C9-C10-C11-C12-C13	C
JQ801483	C1-C2-C3-C4-C5-C6-C7-C8-C9-C10-C11-C12-C13	human	C1-C2-C3-C4-C5-C6-C7-C8-C9-C10-C11-C12-C13	C
JQ801484	C1-C2-C3-C4-C5-C6-C7-C8-C9-C10-C11-C12-C13	human	C1-C2-C3-C4-C5-C6-C7-C8-C9-C10-C11-C12-C13	C
JQ801486	C1-C2-C3-C4-C5-C6-C7-C8-C9-C10-C11-C12-C13	human	C1-C2-C3-C4-C5-C6-C7-C8-C9-C10-C11-C12-C13	C
JQ801488	C1-C2-C3-C4-C5-C6-C7-C8-C9-C10-C11-C12-C13	human	C1-C2-C3-C4-C5-C6-C7-C8-C9-C10-C11-C12-C13	C
JQ801489	C1-C2-C3-C4-C5-C6-C7-C8-C9-C10-C11-C12-C13	human	C1-C2-C3-C4-C5-C6-C7-C8-C9-C10-C11-C12-C13	C
JQ801491	C1-C2-C3-C4-C5-C6-C7-C8-C9-C10-C11-C12-C13	human	C1-C2-C3-C4-C5-C6-C7-C8-C9-C10-C11-C12-C13	C
JQ801493	C1-C2-C3-C4-C5-C6-C7-C8-C9-C10-C11-C12-C13	human	C1-C2-C3-C4-C5-C6-C7-C8-C9-C10-C11-C12-C13	C
JQ801495	C1-C2-C3-C4-C5-C6-C7-C8-C9-C10-C11-C12-C13	human	C1-C2-C3-C4-C5-C6-C7-C8-C9-C10-C11-C12-C13	C
JQ801496	C1-C2-C3-C4-C5-C6-C7-C8-C9-C10-C11-C12-C13	human	C1-C2-C3-C4-C5-C6-C7-C8-C9-C10-C11-C12-C13	C
JQ801497	C1-C2-C3-C4-C5-C6-C7-C8-C9-C10-C11-C12-C13	human	C1-C2-C3-C4-C5-C6-C7-C8-C9-C10-C11-C12-C13	C
JQ801500	C1-C2-C3-C4-C5-C6-C7-C8-C9-C10-C11-C12-C13	human	C1-C2-C3-C4-C5-C6-C7-C8-C9-C10-C11-C12-C13	C
JQ801501	C1-C2-C3-C4-C5-C6-C7-C8-C9-C10-C11-C12-C13	human	C1-C2-C3-C4-C5-C6-C7-C8-C9-C10-C11-C12-C13	C
JQ801502	C1-C2-C3-C4-C5-C6-C7-C8-C9-C10-C11-C12-C13	human	C1-C2-C3-C4-C5-C6-C7-C8-C9-C10-C11-C12-C13	C
JQ801503	C1-C2-C3-C4-C5-C6-C7-C8-C9-C10-C11-C12-C13	human	C1-C2-C3-C4-C5-C6-C7-C8-C9-C10-C11-C12-C13	C
JQ801504	C1-C2-C3-C4-C5-C6-C7-C8-C9-C10-C11-C12-C13	human	C1-C2-C3-C4-C5-C6-C7-C8-C9-C10-C11-C12-C13	C
JQ801505	C1-C2-C3-C4-C5-C6-C7-C8-C9-C10-C11-C12-C13	human	C1-C2-C3-C4-C5-C6-C7-C8-C9-C10-C11-C12-C13	C
JQ801508	C1-C2-C3-C4-C5-C6-C7-C8-C9-C10-C11-C12-C13	human	C1-C2-C3-C4-C5-C6-C7-C8-C9-C10-C11-C12-C13	C
JQ801509	C1-C2-C3-C4-C5-C6-C7-C8-C9-C10-C11-C12-C13	human	C1-C2-C3-C4-C5-C6-C7-C8-C9-C10-C11-C12-C13	C
JQ801510	C1-C2-C3-C4-C5-C6-C7-C8-C9-C10-C11-C12-C13	human	C1-C2-C3-C4-C5-C6-C7-C8-C9-C10-C11-C12-C13	C
JQ801511	C1-C2-C3-C4-C5-C6-C7-C8-C9-C10-C11-C12-C13	human	C1-C2-C3-C4-C5-C6-C7-C8-C9-C10-C11-C12-C13	C
JQ801513	C1-C2-C3-C4-C5-C6-C7-C8-C9-C10-C11-C12-C13	human	C1-C2-C3-C4-C5-C6-C7-C8-C9-C10-C11-C12-C13	C
JQ801515	C1-C2-C3-C4-C5-C6-C7-C8-C9-C10-C11-C12-C13	human	C1-C2-C3-C4-C5-C6-C7-C8-C9-C10-C11-C12-C13	C
JQ801517	C1-C2-C3-C4-C5-C6-C7-C8-C9-C10-C11-C12-C13	human	C1-C2-C3-C4-C5-C6-C7-C8-C9-C10-C11-C12-C13	C
JQ801518	C1-C2-C3-C4-C5-C6-C7-C8-C9-C10-C11-C12-C13	human	C1-C2-C3-C4-C5-C6-C7-C8-C9-C10-C11-C12-C13	C
JQ801519	C1-C2-C3-C4-C5-C6-C7-C8-C9-C10-C11-C12-C13	human	C1-C2-C3-C4-C5-C6-C7-C8-C9-C10-C11-C12-C13	C
JQ801520	C1-C2-C3-C4-C5-C6-C7-C8-C9-C10-C11-C12-C13	human	C1-C2-C3-C4-C5-C6-C7-C8-C9-C10-C11-C12-C13	C
JQ801521	C1-C2-C3-C4-C5-C6-C7-C8-C9-C10-C11-C12-GIBB13	human	C1-C2-C3-C4-C5-C6-C7-C8-C9-C10-C11-C12-C13	C
JQ801522	C1-C2-C3-C4-C5-C6-C7-C8-C9-C10-C11-C12-C13	human	C1-C2-C3-C4-C5-C6-C7-C8-C9-C10-C11-C12-C13	C
JQ801523	C1-C2-C3-C4-C5-C6-C7-C8-C9-C10-C11-C12-C13	human	C1-C2-C3-C4-C5-C6-C7-C8-C9-C10-C11-C12-C13	C
JX026877	C1-C2-C3-C4-C5-C6-C7-C8-C9-C10-C11-C12-C13	human	C1-C2-C3-C4-C5-C6-C7-C8-C9-C10-C11-C12-C13	C
JX026878	C1-C2-C3-C4-C5-C6-C7-C8-C9-C10-C11-C12-C13	human	C1-C2-C3-C4-C5-C6-C7-C8-C9-C10-C11-C12-C13	C
JX026880	C1-C2-C3-C4-C5-C6-C7-C8-C9-C10-C11-C12-C13	human	C1-C2-C3-C4-C5-C6-C7-C8-C9-C10-C11-C12-C13	C
JX026884	C1-C2-C3-C4-C5-C6-C7-C8-C9-C10-C11-C12-C13	human	C1-C2-C3-C4-C5-C6-C7-C8-C9-C10-C11-C12-C13	C
JX026885	C1-C2-C3-C4-C5-C6-C7-C8-C9-C10-C11-C12-C13	human	C1-C2-C3-C4-C5-C6-C7-C8-C9-C10-C11-C12-C13	C
JX026887	C1-C2-C3-C4-C5-C6-C7-C8-C9-C10-C11-C12-C13	human	C1-C2-C3-C4-C5-C6-C7-C8-C9-C10-C11-C12-C13	C
JX026888	C1-C2-C3-C4-C5-C6-C7-C8-C9-C10-C11-C12-C13	human	C1-C2-C3-C4-C5-C6-C7-C8-C9-C10-C11-C12-C13	C
JX429896	C1-C2-C3-C4-C5-C6-C7-C8-C9-C10-C11-C12-C13	human	C1-C2-C3-C4-C5-C6-C7-C8-C9-C10-C11-C12-C13	C
JX429903	C1-C2-C3-C4-C5-C6-C7-C8-C9-C10-C11-C12-C13	human	C1-C2-C3-C4-C5-C6-C7-C8-C9-C10-C11-C12-C13	C
JX429904	C1-C2-C3-C4-C5-C6-C7-C8-C9-C10-C11-C12-C13	human	C1-C2-C3-C4-C5-C6-C7-C8-C9-C10-C11-C12-C13	C
JX429905	C1-C2-C3-C4-C5-C6-C7-C8-C9-C10-C11-C12-C13	human	C1-C2-C3-C4-C5-C6-C7-C8-C9-C10-C11-C12-C13	C
JX429906	C1-C2-C3-C4-C5-C6-C7-C8-C9-C10-C11-C12-C13	human	C1-C2-C3-C4-C5-C6-C7-C8-C9-C10-C11-C12-C13	C
JX429907	C1-C2-C3-C4-C5-C6-C7-C8-C9-C10-C11-C12-C13	human	C1-C2-C3-C4-C5-C6-C7-C8-C9-C10-C11-C12-C13	C
JX429909	C1-C2-C3-C4-C5-C6-C7-C8-C9-C10-C11-C12-C13	human	C1-C2-C3-C4-C5-C6-C7-C8-C9-C10-C11-C12-C13	C
JX429912	C1-C2-C3-C4-C5-C6-C7-C8-C9-C10-C11-C12-C13	human	C1-C2-C3-C4-C5-C6-C7-C8-C9-C10-C11-C12-C13	C
JX429913	C1-C2-C3-C4-C5-C6-C7-C8-C9-C10-C11-C12-C13	human	C1-C2-C3-C4-C5-C6-C7-C8-C9-C10-C11-C12-C13	C
JX429914	C1-C2-C3-C4-C5-C6-C7-C8-C9-C10-C11-C12-C13	human	C1-C2-C3-C4-C5-C6-C7-C8-C9-C10-C11-C12-C13	C
JX429915	C1-C2-C3-C4-C5-C6-C7-C8-C9-C10-C11-C12-C13	human	C1-C2-C3-C4-C5-C6-C7-C8-C9-C10-C11-C12-C13	C
JX429916	C1-C2-C3-C4-C5-C6-C7-C8-C9-C10-C11-C12-C13	human	C1-C2-C3-C4-C5-C6-C7-C8-C9-C10-C11-C12-C13	C
JX429917	C1-C2-C3-C4-C5-C6-C7-C8-C9-C10-C11-C12-C13	human	C1-C2-C3-C4-C5-C6-C7-C8-C9-C10-C11-C12-C13	C
JX429918	C1-C2-C3-C4-C5-C6-C7-C8-C9-C10-C11-C12-C13	human	C1-C2-C3-C4-C5-C6-C7-C8-C9-C10-C11-C12-C13	C
JX504534	C1-C2-C3-C4-C5-C6-C7-C8-C9-C10-C11-C12-C13	human	C1-C2-C3-C4-C5-C6-C7-C8-C9-C10-C11-C12-C13	C
JX504535	C1-C2-C3-C4-C5-C6-C7-C8-C9-C10-C11-C12-C13	human	C1-C2-C3-C4-C5-C6-C7-C8-C9-C10-C11-C12-C13	C
JX504536	C1-C2-C3-C4-C5-C6-C7-C8-C9-C10-C11-C12-C13	human	C1-C2-C3-C4-C5-C6-C7-C8-C9-C10-C11-C12-C13	C
JX504539	C1-C2-C3-C4-C5-C6-C7-C8-C9-C10-C11-C12-C13	human	C1-C2-C3-C4-C5-C6-C7-C8-C9-C10-C11-C12-C13	C
JX504540	C1-C2-C3-C4-C5-C6-C7-C8-C9-C10-C11-C12-C13	human	C1-C2-C3-C4-C5-C6-C7-C8-C9-C10-C11-C12-C13	C
JX504541	C1-C2-C3-C4-C5-C6-C7-C8-C9-C10-C11-C12-C13	human	C1-C2-C3-C4-C5-C6-C7-C8-C9-C10-C11-C12-C13	C
JX504542	C1-C2-C3-C4-C5-C6-C7-C8-C9-C10-C11-C12-C13	human	C1-C2-C3-C4-C5-C6-C7-C8-C9-C10-C11-C12-C13	C
JX504544	C1-C2-C3-C4-C5-C6-C7-C8-C9-C10-C11-C12-C13	human	C1-C2-C3-C4-C5-C6-C7-C8-C9-C10-C11-C12-C13	C
JX504545	C1-C2-C3-C4-C5-C6-C7-C8-C9-C10-C11-C12-C13	human	C1-C2-C3-C4-C5-C6-C7-C8-C9-C10-C11-C12-C13	C
JX504546	C1-C2-C3-C4-C5-C6-C7-C8-C9-C10-C11-C12-C13	human	C1-C2-C3-C4-C5-C6-C7-C8-C9-C10-C11-C12-C13	C
JX507211	C1-C2-C3-C4-C5-C6-C7-C8-C9-C10-C11-C12-C13	human	C1-C2-C3-C4-C5-C6-C7-C8-C9-C10-C11-C12-C13	C
JX507214	C1-C2-C3-C4-C5-C6-C7-C8-C9-C10-C11-C12-C13	human	C1-C2-C3-C4-C5-C6-C7-C8-C9-C10-C11-C12-C13	C
JX560519	C1-C2-C3-C4-C5-C6-C7-C8-C9-C10-C11-C12-C13	human	C1-C2-C3-C4-C5-C6-C7-C8-C9-C10-C11-C12-C13	C
JX560520	C1-C2-C3-C4-C5-C6-C7-C8-C9-C10-C11-C12-C13	human	C1-C2-C3-C4-C5-C6-C7-C8-C9-C10-C11-C12-C13	C
JX661485	C1-C2-C3-C4-C5-C6-C7-C8-C9-C10-C11-C12-C13	human	C1-C2-C3-C4-C5-C6-C7-C8-C9-C10-C11-C12-C13	C
JX661486	C1-C2-C3-C4-C5-C6-C7-C8-C9-C10-C11-C12-C13	human	C1-C2-C3-C4-C5-C6-C7-C8-C9-C10-C11-C12-C13	C
JX661487	C1-C2-C3-C4-C5-C6-C7-C8-C9-C10-C11-C12-C13	human	C1-C2-C3-C4-C5-C6-C7-C8-C9-C10-C11-C12-C13	C
JX661488	C1-C2-C3-C4-C5-C6-C7-C8-C9-C10-C11-C12-C13	human	C1-C2-C3-C4-C5-C6-C7-C8-C9-C10-C11-C12-C13	C
JX661489	C1-C2-C3-C4-C5-C6-C7-C8-C9-C10-C11-C12-C13	human	C1-C2-C3-C4-C5-C6-C7-C8-C9-C10-C11-C12-C13	C
JX661490	C1-C2-C3-C4-C5-C6-C7-C8-C9-C10-C11-C12-C13	human	C1-C2-C3-C4-C5-C6-C7-C8-C9-C10-C11-C12-C13	C
JX661491	C1-C2-C3-C4-C5-C6-C7-C8-C9-C10-C11-C12-C13	human	C1-C2-C3-C4-C5-C6-C7-C8-C9-C10-C11-C12-C13	C
JX661492	C1-C2-C3-C4-C5-C6-C7-C8-C9-C10-C11-C12-C13	human	C1-C2-C3-C4-C5-C6-C7-C8-C9-C10-C11-C12-C13	C
JX661493	C1-C2-C3-C4-C5-C6-C7-C8-C9-C10-C11-C12-C13	human	C1-C2-C3-C4-C5-C6-C7-C8-C9-C10-C11-C12-C13	C
JX661494	C1-C2-C3-C4-C5-C6-C7-C8-C9-C10-C11-C12-C13	human	C1-C2-C3-C4-C5-C6-C7-C8-C9-C10-C11-C12-C13	C
JX661495	C1-C2-C3-C4-C5-C6-C7-C8-C9-C10-C11-C12-C13	human	C1-C2-C3-C4-C5-C6-C7-C8-C9-C10-C11-C12-C13	C
JX661496	C1-C2-C3-C4-C5-C6-C7-C8-C9-C10-C11-C12-C13	human	C1-C2-C3-C4-C5-C6-C7-C8-C9-C10-C11-C12-C13	C
JX661497	C1-C2-C3-C4-C5-C6-C7-C8-C9-C10-C11-C12-C13	human	C1-C2-C3-C4-C5-C6-C7-C8-C9-C10-C11-C12-C13	C
JX661498	C1-C2-C3-C4-C5-C6-C7-C8-C9-C10-C11-C12-C13	human	C1-C2-C3-C4-C5-C6-C7-C8-C9-C10-C11-C12-C13	C
JX870000	C1-C2-C3-C4-C5-C6-C7-C8-C9-C10-C11-C12-C13	human	C1-C2-C3-C4-C5-C6-C7-C8-C9-C10-C11-C12-C13	C
KC774181	C1-C2-C3-C4-C5-C6-C7-C8-C9-C10-C11-C12-C13	human	C1-C2-C3-C4-C5-C6-C7-C8-C9-C10-C11-C12-C13	C
KC774182	C1-C2-C3-C4-C5-C6-C7-C8-C9-C10-C11-C12-C13	human	C1-C2-C3-C4-C5-C6-C7-C8-C9-C10-C11-C12-C13	C
KC774183	C1-C2-C3-C4-C5-C6-C7-C8-C9-C10-C11-C12-C13	human	C1-C2-C3-C4-C5-C6-C7-C8-C9-C10-C11-C12-C13	C
KC774184	C1-C2-C3-C4-C5-C6-C7-C8-C9-C10-C11-C12-C13	human	C1-C2-C3-C4-C5-C6-C7-C8-C9-C10-C11-C12-C13	C
KC774185	C1-C2-C3-C4-C5-C6-C7-C8-C9-C10-C11-C12-C13	human	C1-C2-C3-C4-C5-C6-C7-C8-C9-C10-C11-C12-C13	C
KC774186	C1-C2-C3-C4-C5-C6-C7-C8-C9-C10-C11-C12-C13	human	C1-C2-C3-C4-C5-C6-C7-C8-C9-C10-C11-C12-C13	C
KC774187	C1-C2-C3-C4-C5-C6-C7-C8-C9-C10-C11-C12-C13	human	C1-C2-C3-C4-C5-C6-C7-C8-C9-C10-C11-C12-C13	C
KC774188	C1-C2-C3-C4-C5-C6-C7-C8-C9-C10-C11-C12-C13	human	C1-C2-C3-C4-C5-C6-C7-C8-C9-C10-C11-C12-C13	C
KC774190	C1-C2-C3-C4-C5-C6-C7-C8-C9-C10-C11-C12-C13	human	C1-C2-C3-C4-C5-C6-C7-C8-C9-C10-C11-C12-C13	C
KC774191	C1-C2-C3-C4-C5-C6-C7-C8-C9-C10-C11-C12-C13	human	C1-C2-C3-C4-C5-C6-C7-C8-C9-C10-C11-C12-C13	C
KC774192	C1-C2-C3-C4-C5-C6-C7-C8-C9-C10-C11-C12-C13	human	C1-C2-C3-C4-C5-C6-C7-C8-C9-C10-C11-C12-C13	C
KC774193	C1-C2-C3-C4-C5-C6-C7-C8-C9-C10-C11-C12-C13	human	C1-C2-C3-C4-C5-C6-C7-C8-C9-C10-C11-C12-C13	C
KC774194	C1-C2-C3-C4-C5-C6-C7-C8-C9-C10-C11-C12-C13	human	C1-C2-C3-C4-C5-C6-C7-C8-C9-C10-C11-C12-C13	C
KC774195	C1-C2-C3-C4-C5-C6-C7-C8-C9-C10-C11-C12-C13	human	C1-C2-C3-C4-C5-C6-C7-C8-C9-C10-C11-C12-C13	C
KC774197	C1-C2-C3-C4-C5-C6-C7-C8-C9-C10-C11-C12-C13	human	C1-C2-C3-C4-C5-C6-C7-C8-C9-C10-C11-C12-C13	C
KC774198	C1-C2-C3-C4-C5-C6-C7-C8-C9-C10-C11-C12-C13	human	C1-C2-C3-C4-C5-C6-C7-C8-C9-C10-C11-C12-C13	C
KC774199	C1-C2-C3-C4-C5-C6-C7-C8-C9-C10-C11-C12-C13	human	C1-C2-C3-C4-C5-C6-C7-C8-C9-C10-C11-C12-C13	C
KC774201	C1-C2-C3-C4-C5-C6-C7-C8-C9-C10-C11-C12-C13	human	C1-C2-C3-C4-C5-C6-C7-C8-C9-C10-C11-C12-C13	C
KC774202	C1-C2-C3-C4-C5-C6-C7-C8-C9-C10-C11-C12-C13	human	C1-C2-C3-C4-C5-C6-C7-C8-C9-C10-C11-C12-C13	C
KC774203	C1-C2-C3-C4-C5-C6-C7-C8-C9-C10-C11-C12-C13	human	C1-C2-C3-C4-C5-C6-C7-C8-C9-C10-C11-C12-C13	C
KC774204	C1-C2-C3-C4-C5-C6-C7-C8-C9-C10-C11-C12-C13	human	C1-C2-C3-C4-C5-C6-C7-C8-C9-C10-C11-C12-C13	C
KC774206	C1-C2-C3-C4-C5-C6-C7-C8-C9-C10-C11-C12-C13	human	C1-C2-C3-C4-C5-C6-C7-C8-C9-C10-C11-C12-C13	C
KC774207	C1-C2-C3-C4-C5-C6-C7-C8-C9-C10-C11-C12-C13	human	C1-C2-C3-C4-C5-C6-C7-C8-C9-C10-C11-C12-C13	C
KC774208	C1-C2-C3-C4-C5-C6-C7-C8-C9-C10-C11-C12-C13	human	C1-C2-C3-C4-C5-C6-C7-C8-C9-C10-C11-C12-C13	C
KC774209	C1-C2-C3-C4-C5-C6-C7-C8-C9-C10-C11-C12-C13	human	C1-C2-C3-C4-C5-C6-C7-C8-C9-C10-C11-C12-C13	C
KC774210	C1-C2-C3-C4-C5-C6-C7-C8-C9-C10-C11-C12-C13	human	C1-C2-C3-C4-C5-C6-C7-C8-C9-C10-C11-C12-C13	C
KC774211	C1-C2-C3-C4-C5-C6-C7-C8-C9-C10-C11-C12-C13	human	C1-C2-C3-C4-C5-C6-C7-C8-C9-C10-C11-C12-C13	C
KC774212	C1-C2-C3-C4-C5-C6-C7-C8-C9-C10-C11-C12-C13	human	C1-C2-C3-C4-C5-C6-C7-C8-C9-C10-C11-C12-C13	C
KC774213	C1-C2-C3-C4-C5-C6-C7-C8-C9-C10-C11-C12-C13	human	C1-C2-C3-C4-C5-C6-C7-C8-C9-C10-C11-C12-C13	C
KC774214	C1-C2-C3-C4-C5-C6-C7-C8-C9-C10-C11-C12-C13	human	C1-C2-C3-C4-C5-C6-C7-C8-C9-C10-C11-C12-C13	C
KC774215	C1-C2-C3-C4-C5-C6-C7-C8-C9-C10-C11-C12-C13	human	C1-C2-C3-C4-C5-C6-C7-C8-C9-C10-C11-C12-C13	C
KC774217	C1-C2-C3-C4-C5-C6-C7-C8-C9-C10-C11-C12-C13	human	C1-C2-C3-C4-C5-C6-C7-C8-C9-C10-C11-C12-C13	C
KC774218	C1-C2-C3-C4-C5-C6-C7-C8-C9-C10-C11-C12-C13	human	C1-C2-C3-C4-C5-C6-C7-C8-C9-C10-C11-C12-C13	C
KC774219	C1-C2-C3-C4-C5-C6-C7-C8-C9-C10-C11-C12-C13	human	C1-C2-C3-C4-C5-C6-C7-C8-C9-C10-C11-C12-C13	C
KC774220	C1-C2-C3-C4-C5-C6-C7-C8-C9-C10-C11-C12-C13	human	C1-C2-C3-C4-C5-C6-C7-C8-C9-C10-C11-C12-C13	C
KC774221	C1-C2-C3-C4-C5-C6-C7-C8-C9-C10-C11-C12-C13	human	C1-C2-C3-C4-C5-C6-C7-C8-C9-C10-C11-C12-C13	C
KC774222	C1-C2-C3-C4-C5-C6-C7-C8-C9-C10-C11-C12-C13	human	C1-C2-C3-C4-C5-C6-C7-C8-C9-C10-C11-C12-C13	C
KC774223	C1-C2-C3-C4-C5-C6-C7-C8-C9-C10-C11-C12-C13	human	C1-C2-C3-C4-C5-C6-C7-C8-C9-C10-C11-C12-C13	C
KC774224	C1-C2-C3-C4-C5-C6-C7-C8-C9-C10-C11-C12-C13	human	C1-C2-C3-C4-C5-C6-C7-C8-C9-C10-C11-C12-C13	C
KC774225	C1-C2-C3-C4-C5-C6-C7-C8-C9-C10-C11-C12-C13	human	C1-C2-C3-C4-C5-C6-C7-C8-C9-C10-C11-C12-C13	C
KC774226	C1-C2-C3-C4-C5-C6-C7-C8-C9-C10-C11-C12-C13	human	C1-C2-C3-C4-C5-C6-C7-C8-C9-C10-C11-C12-C13	C
KC774227	C1-C2-C3-C4-C5-C6-C7-C8-C9-C10-C11-C12-C13	human	C1-C2-C3-C4-C5-C6-C7-C8-C9-C10-C11-C12-C13	C
KC774228	C1-C2-C3-C4-C5-C6-C7-C8-C9-C10-C11-C12-C13	human	C1-C2-C3-C4-C5-C6-C7-C8-C9-C10-C11-C12-C13	C
KC774229	C1-C2-C3-C4-C5-C6-C7-C8-C9-C10-C11-C12-C13	human	C1-C2-C3-C4-C5-C6-C7-C8-C9-C10-C11-C12-C13	C
KC774230	C1-C2-C3-C4-C5-C6-C7-C8-C9-C10-C11-C12-C13	human	C1-C2-C3-C4-C5-C6-C7-C8-C9-C10-C11-C12-C13	C
KC774231	C1-C2-C3-C4-C5-C6-C7-C8-C9-C10-C11-C12-C13	human	C1-C2-C3-C4-C5-C6-C7-C8-C9-C10-C11-C12-C13	C
KC774233	C1-C2-C3-C4-C5-C6-C7-C8-C9-C10-C11-C12-C13	human	C1-C2-C3-C4-C5-C6-C7-C8-C9-C10-C11-C12-C13	C
KC774234	C1-C2-C3-C4-C5-C6-C7-C8-C9-C10-C11-C12-C13	human	C1-C2-C3-C4-C5-C6-C7-C8-C9-C10-C11-C12-C13	C
KC774235	C1-C2-C3-C4-C5-C6-C7-C8-C9-C10-C11-C12-C13	human	C1-C2-C3-C4-C5-C6-C7-C8-C9-C10-C11-C12-C13	C
KC774236	C1-C2-C3-C4-C5-C6-C7-C8-C9-C10-C11-C12-C13	human	C1-C2-C3-C4-C5-C6-C7-C8-C9-C10-C11-C12-C13	C
KC774238	C1-C2-C3-C4-C5-C6-C7-C8-C9-C10-C11-C12-C13	human	C1-C2-C3-C4-C5-C6-C7-C8-C9-C10-C11-C12-C13	C
KC774239	C1-C2-C3-C4-C5-C6-C7-C8-C9-C10-C11-C12-C13	human	C1-C2-C3-C4-C5-C6-C7-C8-C9-C10-C11-C12-C13	C
KC774240	C1-C2-C3-C4-C5-C6-C7-C8-C9-C10-C11-C12-C13	human	C1-C2-C3-C4-C5-C6-C7-C8-C9-C10-C11-C12-C13	C
KC774241	C1-C2-C3-C4-C5-C6-C7-C8-C9-C10-C11-C12-C13	human	C1-C2-C3-C4-C5-C6-C7-C8-C9-C10-C11-C12-C13	C
KC774243	C1-C2-C3-C4-C5-C6-C7-C8-C9-C10-C11-C12-C13	human	C1-C2-C3-C4-C5-C6-C7-C8-C9-C10-C11-C12-C13	C
KC774244	C1-C2-C3-C4-C5-C6-C7-C8-C9-C10-C11-C12-C13	human	C1-C2-C3-C4-C5-C6-C7-C8-C9-C10-C11-C12-C13	C
KC774245	C1-C2-C3-C4-C5-C6-C7-C8-C9-C10-C11-C12-C13	human	C1-C2-C3-C4-C5-C6-C7-C8-C9-C10-C11-C12-C13	C
KC774247	C1-C2-C3-C4-C5-C6-C7-C8-C9-C10-C11-C12-C13	human	C1-C2-C3-C4-C5-C6-C7-C8-C9-C10-C11-C12-C13	C
KC774249	C1-C2-C3-C4-C5-C6-C7-C8-C9-C10-C11-C12-C13	human	C1-C2-C3-C4-C5-C6-C7-C8-C9-C10-C11-C12-C13	C
KC774250	C1-C2-C3-C4-C5-C6-C7-C8-C9-C10-C11-C12-C13	human	C1-C2-C3-C4-C5-C6-C7-C8-C9-C10-C11-C12-C13	C
KC774251	C1-C2-C3-C4-C5-C6-C7-C8-C9-C10-C11-C12-C13	human	C1-C2-C3-C4-C5-C6-C7-C8-C9-C10-C11-C12-C13	C
KC774252	C1-C2-C3-C4-C5-C6-C7-C8-C9-C10-C11-C12-C13	human	C1-C2-C3-C4-C5-C6-C7-C8-C9-C10-C11-C12-C13	C
KC774253	C1-C2-C3-C4-C5-C6-C7-C8-C9-C10-C11-C12-C13	human	C1-C2-C3-C4-C5-C6-C7-C8-C9-C10-C11-C12-C13	C
KC774254	C1-C2-C3-C4-C5-C6-C7-C8-C9-C10-C11-C12-C13	human	C1-C2-C3-C4-C5-C6-C7-C8-C9-C10-C11-C12-C13	C
KC774255	C1-C2-C3-C4-C5-C6-C7-C8-C9-C10-C11-C12-C13	human	C1-C2-C3-C4-C5-C6-C7-C8-C9-C10-C11-C12-C13	C
KC774256	C1-C2-C3-C4-C5-C6-C7-C8-C9-C10-C11-C12-C13	human	C1-C2-C3-C4-C5-C6-C7-C8-C9-C10-C11-C12-C13	C
KC774257	C1-C2-C3-C4-C5-C6-C7-C8-C9-C10-C11-C12-C13	human	C1-C2-C3-C4-C5-C6-C7-C8-C9-C10-C11-C12-C13	C
KC774259	C1-C2-C3-C4-C5-C6-C7-C8-C9-C10-C11-C12-C13	human	C1-C2-C3-C4-C5-C6-C7-C8-C9-C10-C11-C12-C13	C
KC774260	C1-C2-C3-C4-C5-C6-C7-C8-C9-C10-C11-C12-C13	human	C1-C2-C3-C4-C5-C6-C7-C8-C9-C10-C11-C12-C13	C
KC774261	C1-C2-C3-C4-C5-C6-C7-C8-C9-C10-C11-C12-C13	human	C1-C2-C3-C4-C5-C6-C7-C8-C9-C10-C11-C12-C13	C
KC774262	C1-C2-C3-C4-C5-C6-C7-C8-C9-C10-C11-C12-C13	human	C1-C2-C3-C4-C5-C6-C7-C8-C9-C10-C11-C12-C13	C
[truncated: 4,770 more rows]

## Sheet: Table S2
Supplementary table S2. Validation of genotyping method
Accession ID	Pure or recombinant (Fragment typing)	Predict genotype (Fragment typing)	Pure or recombinant (jpHMM)	Predict genotype (jpHMM)
AB116079	pure	A	pure	A
AB300367	pure	A	pure	A
AB697501	pure	A	pure	A
AB073852	pure	B	pure	B
AB010291	pure	B	pure	B
AB287323	pure	B	pure	B
AB113877	pure	C	pure	C
KR013942	pure	C	pure	C
KR013899	pure	C	pure	C
EU594401	pure	D	pure	D
KC875296	pure	D	pure	D
JN642167	pure	D	pure	D
GQ161798	pure	E	pure	E
KT192626	pure	E	pure	E
HM363586	pure	E	pure	E
KJ638657	pure	F	pure	F
KJ843196	pure	F	pure	F
AF223964	pure	F	pure	F
GU563559	pure	G	pure	G
AB064313	pure	G	pure	G
AF160501	pure	G	pure	G
AB375164	pure	H	pure	H
AB846650	pure	H	pure	H
AB059661	pure	H	pure	H
JQ272886	recombinant	G/F	recombinant	G/F
FJ361772	recombinant	C/G/E	recombinant	C/G
KF356417	recombinant	H/F	recombinant	H/F
DQ993701	recombinant	B/C	recombinant	B/C
DQ993705	recombinant	B/C	recombinant	B/C
AB222708	recombinant	A/D	recombinant	A/D
KJ586811	recombinant	D/F/E	recombinant	D/F
AB933279	recombinant	G/A	recombinant	G/A
GQ161806	recombinant	E/A	recombinant	E/A
JN664919	recombinant	D/C	recombinant	D/C

## Sheet: Table S3
Supplementary table S3. Summary of genome sequences after fragment typing
Host	Genotype	Genome sequence count
human	A	462
	B	86
	C	2193
	D	733
	E	280
	F	122
	G	38
	H	33
	recombinants	2713
other primates		105

## Sheet: Table S4
Supplementary table S4. Summary of genome strains filteing for indels and population outliers
Genotype	Strains after filtering	Strains with indels	Population outliers
A	275	175	12
B	73	13	0
C	1623	570	0
D	614	118	1
E	245	35	0
F	105	16	1
G	27	11	0
H	30	3	0
total	2992	941	14
Strains with indels were removed based on sequence alignment of genomes per genotype.
Population outliers were excluded base on PCA plot.Once outliers were removed, new PCA plot was generated based on remaining samples; The process is repeated until no outliers were found.

## Sheet: Table S5
Supplementary table S5. Summary of fixed and polymorphic mutations in different categories of variants
mutation type	DAF	Genotype	synonymous variants	NNS variants	INS variants	DNS variants
polymorphism	>1% and not singletons	A	120(101~139)	105(88~125)	88(73~104)	44(33~56)
polymorphism	>1% and not singletons	B	249(221~279)	175(152~200)	161(139~182)	64(49~78)
polymorphism	>1% and not singletons	C	379(344~415)	217(189~246)	239(213~267)	74(58~91)
polymorphism	>1% and not singletons	D	294(261~323)	208(180~235)	206(183~232)	64(51~77)
polymorphism	>1% and not singletons	E	258(230~287)	196(170~222)	133(115~153)	58(45~74)
polymorphism	>1% and not singletons	F	80(65~95)	66(53~79)	65(52~79)	21(14~29)
polymorphism	>1% and not singletons	G	4(1~8)	3(0~6)	6(2~10)	6(2~10)
polymorphism	>1% and not singletons	H	66(52~81)	43(33~53)	28(19~38)	7(3~12)
polymorphism	>1% and not singletons	total	1450(1275~1627)	1013(865~1166)	926(796~1065)	338(255~427)
polymorphism	<1% or singletons	A	240(211~270)	256(229~283)	262(234~290)	140(118~161)
polymorphism	<1% or singletons	B	152(131~174)	129(109~149)	153(131~176)	55(43~68)
polymorphism	<1% or singletons	C	557(508~604)	1280(1211~1345)	1018(957~1076)	857(801~915)
polymorphism	<1% or singletons	D	420(379~461)	611(567~657)	529(488~571)	397(361~434)
polymorphism	<1% or singletons	E	249(221~279)	345(313~377)	296(264~325)	188(166~212)
polymorphism	<1% or singletons	F	103(85~121)	95(78~112)	120(102~140)	76(61~91)
polymorphism	<1% or singletons	G	18(11~25)	26(18~35)	39(29~50)	21(14~29)
polymorphism	<1% or singletons	H	58(46~70)	70(57~85)	57(46~69)	33(23~44)
polymorphism	<1% or singletons	total	1797(1592~2004)	2812(2582~3043)	2474(2251~2697)	1767(1587~1954)
fixed mutation	/	/	383(349~418)	242(214~273)	288(258~318)	121(102~142)
90% confidence intervals are calculated base on 1000 bootstrapping test.

## Sheet: Table S6
Supplementary table S6. Summary of fixed and polymorphic mutations in different genes
Category of variants	Gene	Polymorphic mutations	Fixed mutations
synonymous	/	1450(1325~1571)	383(349~418)
NNS+INS	PreS1	32(21~44)	19(12~27)
NNS+INS	PreS2	63(43~86)	20(12~28)
NNS+INS	S	154(123~186)	40(29~51)
NNS+INS	P	1013(923~1104)	322(289~357)
NNS+INS	X	299(243~360)	100(82~119)
NNS+INS	PreC	22(7~39)	3(1~6)
NNS+INS	C	356(293~430)	26(17~35)
DNS	PreS1 and P	80(60~102)	68(54~84)
DNS	PreS2 and P	53(33~78)	13(7~20)
DNS	S and P	94(70~120)	20(12~29)
DNS	X and P	62(35~93)	12(5~20)
DNS	PreC and X	9(3~16)	2(0~5)
DNS	C and P	40(24~62)	6(2~11)
90% confidence intervals are calculated base on 1000 bootstrapping test.

## Sheet: Table S7
Supplementary table S7. Summary of 119 amino acid postions of PreS1 in eight genotypes
Abbreviations: AA stands for amino acid; GT stands for genotype.
AA position	Is differentiated site?	Number of amino acid types	Genotype A		Genotype B		Genotype C		Genotype D		Genotype E		Genotype F		Genotype G		Genotype H
			Major AA	Frequency	Major AA	Frequency	Major AA	Frequency	Major AA	Frequency	Major AA	Frequency	Major AA	Frequency	Major AA	Frequency	Major AA	Frequency
1	no	1	M	1	M	1	M	0.996	M	1	M	1	M	1	M	1	M	1
2	no	1	G	1	G	0.986	G	0.998	G	1	G	1	G	1	G	1	G	1
3	yes	3	G	1	G	1	G	0.996	-	-	L	1	A	1	L	1	A	1
4	yes	3	W	1	W	0.973	W	0.935	-	-	S	1	P	1	S	1	P	1
5	yes	3	S	1	S	0.986	S	0.961	-	-	W	1	L	1	W	1	L	1
6	yes	2	S	1	S	0.945	S	0.994	-	-	T	1	S	1	T	1	S	1
7	yes	3	K	1	K	1	K	0.993	-	-	V	1	T	1	V	1	T	1
8	yes	3	P	1	P	1	P	0.999	-	-	P	1	T	1	P	1	A	1
9	yes	2	R	1	R	1	R	0.994	-	-	L	1	R	1	L	1	R	1
10	yes	4	K	0.993	K	1	Q	0.853	-	-	E	0.992	R	1	E	1	R	1
11	yes	2	G	1	G	1	G	0.999	-	-	W	1	G	1	W	1	G	1
12	no	1	M	0.996	M	1	M	0.996	-	-	-	-	M	1	-	-	M	1
13	no	1	G	1	G	1	G	0.999	-	-	G	1	G	0.99	G	1	G	1
14	yes	3	T	1	T	1	T	0.999	Q	1	K	1	Q	1	K	0.963	Q	1
15	no	1	N	1	N	1	N	0.998	N	1	N	1	N	1	N	1	N	1
16	yes	2	L	1	L	1	L	0.995	L	0.998	H	0.963	L	1	L	1	L	1
17	no	1	S	1	S	1	S	0.991	S	1	S	1	S	1	S	1	S	1
18	yes	2	V	0.996	V	1	V	0.999	T	0.995	T	0.996	V	1	T	0.963	V	1
19	yes	3	P	0.996	P	0.986	P	0.999	S	1	T	0.98	P	1	S	1	P	1
20	no	1	N	1	N	1	N	0.996	N	1	N	0.988	N	1	N	1	N	1
21	no	1	P	1	P	1	P	0.999	P	1	P	0.996	P	1	P	1	P	1
22	no	1	L	0.996	L	1	L	0.996	L	0.998	L	1	L	0.99	L	1	L	1
23	no	1	G	1	G	1	G	0.999	G	1	G	1	G	1	G	1	G	1
24	no	1	F	1	F	1	F	0.997	F	1	F	0.992	F	1	F	1	F	1
25	yes	2	F	1	F	1	F	0.989	F	0.997	F	0.992	F	0.99	L	1	F	1
26	no	1	P	1	P	1	P	0.996	P	1	P	1	P	1	P	1	P	1
27	no	1	D	0.996	D	1	D	0.879	D	0.989	D	1	D	1	D	1	D	1
28	no	1	H	1	H	1	H	0.999	H	1	H	1	H	1	H	1	H	1
29	no	1	Q	1	Q	1	Q	0.998	Q	1	Q	1	Q	1	Q	1	Q	1
30	no	1	L	1	L	1	L	0.999	L	0.998	L	1	L	1	L	1	L	1
31	no	1	D	0.996	D	1	D	0.999	D	0.998	D	1	D	1	D	1	D	1
32	no	1	P	1	P	1	P	0.989	P	1	P	1	P	1	P	1	P	1
33	yes	2	A	0.996	A	1	A	0.994	A	0.998	A	0.992	L	1	A	1	L	1
34	no	1	F	1	F	1	F	0.998	F	0.998	F	1	F	1	F	1	F	1
35	yes	3	G	0.996	K	0.973	G	0.968	R	0.967	R	0.955	R	1	R	1	R	1
36	no	1	A	1	A	1	A	0.998	A	1	A	1	A	1	A	1	A	1
37	no	1	N	1	N	1	N	0.998	N	0.998	N	1	N	1	N	1	N	1
38	yes	2	S	1	S	1	S	0.994	T	0.993	T	1	S	1	T	1	S	1
39	yes	5	N	1	E	0.671	N	0.995	A	0.961	R	0.947	S	1	N	1	S	1
40	yes	2	N	0.996	N	0.986	N	0.982	N	0.997	N	0.996	S	1	N	1	S	1
41	no	1	P	0.996	P	1	P	0.997	P	1	P	1	P	1	P	1	P	1
42	no	1	D	1	D	1	D	0.998	D	1	D	1	D	1	D	1	D	1
43	no	1	W	1	W	1	W	1	W	1	W	1	W	1	W	1	W	1
44	no	1	D	1	D	0.986	D	0.999	D	1	D	1	D	0.99	D	1	D	1
45	yes	3	F	0.989	L	1	F	0.99	F	1	H	0.976	F	1	F	1	F	1
46	no	1	N	0.996	N	1	N	0.999	N	0.998	N	1	N	1	N	1	N	1
47	yes	3	P	1	P	0.986	P	0.999	P	1	P	1	K	0.99	P	1	T	1
48	yes	4	I	0.985	H	1	N	0.99	N	0.992	N	0.963	N	0.876	K	1	N	0.967
49	no	1	K	1	K	0.973	K	0.999	K	1	K	1	K	1	K	1	K	1
50	no	1	D	0.989	D	0.986	D	0.999	D	1	D	0.996	D	1	D	1	D	1
51	yes	4	H	0.996	N	1	H	0.78	T	0.941	H	0.996	N	1	P	1	N	1
52	no	1	W	1	W	1	W	0.998	W	1	W	1	W	1	W	1	W	1
53	yes	2	P	1	P	1	P	0.996	P	0.997	T	0.976	P	1	P	1	P	0.967
54	yes	4	A	0.956	D	0.986	E	0.784	D	0.985	E	0.951	M	1	E	1	M	1
55	no	1	A	0.996	A	1	A	0.996	A	0.998	A	1	A	1	A	1	A	1
56	yes	2	N	0.989	H	0.63	N	0.932	N	0.997	N	0.996	N	1	N	1	N	1
57	yes	2	Q	1	K	1	Q	0.993	K	1	K	0.988	K	1	K	1	K	1
58	no	1	V	1	V	1	V	0.996	V	0.998	V	1	V	1	V	1	V	1
59	no	1	G	1	G	1	G	0.997	G	1	G	1	G	0.99	G	1	G	1
60	yes	2	V	0.989	V	0.945	A	0.728	A	0.997	V	1	V	0.99	V	1	V	0.967
61	no	1	G	1	G	1	G	0.999	G	1	G	1	G	1	G	1	G	1
62	yes	2	A	1	A	1	A	0.841	A	0.997	A	0.984	G	0.99	A	1	G	0.967
63	yes	2	F	1	F	1	F	0.994	F	0.989	F	1	Y	1	Y	1	F	1
64	no	1	G	1	G	1	G	0.996	G	0.998	G	0.996	G	1	G	1	G	1
65	yes	2	P	1	P	0.986	P	0.988	L	0.945	P	0.996	P	0.99	P	1	P	1
66	no	1	G	0.989	G	1	G	0.998	G	1	G	1	G	1	G	1	G	1
67	yes	2	L	0.953	F	1	F	0.986	F	0.969	F	0.971	F	0.99	F	1	F	1
68	no	1	T	1	T	1	T	0.996	T	0.998	T	0.996	T	1	T	1	T	1
69	no	1	P	1	P	1	P	0.998	P	1	P	1	P	1	P	1	P	1
70	no	1	P	1	P	1	P	0.994	P	0.998	P	0.996	P	1	P	1	P	1
71	no	1	H	0.996	H	1	H	0.993	H	0.997	H	1	H	1	H	1	H	1
72	no	1	G	1	G	1	G	0.997	G	1	G	1	G	1	G	1	G	1
73	no	1	G	1	G	1	G	0.766	G	1	G	0.996	G	1	G	1	G	1
74	yes	2	I	0.949	L	0.986	L	0.979	L	0.997	L	1	L	1	L	1	L	1
75	no	1	L	1	L	0.973	L	0.995	L	0.997	L	0.996	L	0.99	L	1	L	1
76	no	1	G	1	G	1	G	0.999	G	0.997	G	1	G	1	G	1	G	1
77	no	1	W	0.996	W	0.986	W	0.986	W	0.992	W	0.98	W	1	W	1	W	1
78	no	1	S	0.993	S	0.986	S	0.994	S	0.997	S	1	S	1	S	1	S	1
79	no	1	P	1	P	1	P	0.997	P	1	P	1	P	1	P	0.889	P	1
80	no	1	Q	1	Q	1	Q	0.991	Q	0.997	Q	1	Q	1	Q	0.963	Q	1
81	yes	2	A	1	A	1	A	0.991	A	0.998	A	1	A	1	S	1	A	1
82	no	1	Q	1	Q	1	Q	0.994	Q	0.998	Q	0.992	Q	1	Q	1	Q	1
83	no	1	G	1	G	1	G	0.998	G	1	G	1	G	1	G	1	G	1
84	yes	4	I	0.982	I	1	I	0.842	I	0.927	M	0.98	V	1	T	1	I	1
85	no	1	L	0.993	L	0.986	L	0.983	L	0.759	L	0.918	L	1	L	1	L	1
86	yes	3	T	0.993	T	0.986	T	0.988	Q	0.98	K	0.894	T	1	T	1	T	1
87	yes	2	T	0.989	S	0.945	T	0.979	T	0.993	T	0.976	T	1	T	1	T	1
88	yes	3	V	1	V	0.753	V	0.98	L	0.943	L	0.988	L	0.99	L	1	S	0.9
89	yes	2	S	0.989	P	1	P	0.994	P	0.998	P	1	P	1	P	1	P	1
90	yes	3	T	0.993	A	1	A	0.681	A	0.805	A	0.971	A	0.99	A	1	P	1
91	yes	4	I	0.989	A	0.973	A	0.971	N	0.987	D	0.931	D	0.952	D	1	D	1
92	no	1	P	1	P	1	P	0.993	P	0.995	P	1	P	1	P	1	P	1
93	no	1	P	1	P	1	P	0.999	P	1	P	1	P	1	P	1	P	1
94	no	1	P	1	P	1	P	0.989	P	0.998	P	0.992	P	1	P	0.963	P	1
95	no	1	A	1	A	0.959	A	0.994	A	0.989	A	0.996	A	1	A	1	A	1
96	no	1	S	1	S	1	S	0.986	S	0.99	S	1	S	0.962	S	1	S	1
97	no	1	T	0.982	T	0.986	T	0.988	T	0.995	T	0.992	T	1	T	1	T	0.967
98	no	1	N	1	N	1	N	0.991	N	0.989	N	0.988	N	0.99	N	1	N	1
99	no	1	R	1	R	1	R	0.996	R	0.998	R	0.996	R	1	R	1	R	1
100	yes	2	Q	0.978	Q	1	Q	0.99	Q	0.977	Q	0.984	R	1	Q	1	R	1
101	no	1	S	0.953	S	0.685	S	0.978	S	0.979	S	0.992	S	0.99	S	1	S	1
102	no	1	G	1	G	1	G	0.993	G	0.98	G	0.996	G	1	G	1	G	1
103	no	1	R	1	R	1	R	0.996	R	1	R	1	R	0.99	R	1	R	1
104	yes	2	Q	1	Q	0.945	Q	0.984	Q	0.993	Q	0.988	K	1	Q	1	K	1
105	no	1	P	1	P	1	P	0.996	P	0.993	P	1	P	1	P	1	P	1
106	no	1	T	1	T	1	T	0.999	T	0.997	T	1	T	0.99	T	1	T	1
107	no	1	P	1	P	1	P	0.998	P	0.997	P	1	P	1	P	1	P	1
108	yes	3	I	1	L	0.959	I	0.998	L	0.977	I	1	V	0.971	I	1	V	1
109	yes	2	S	0.993	S	0.959	S	0.994	S	0.966	T	1	S	0.99	S	1	S	1
110	no	1	P	0.996	P	1	P	0.998	P	0.998	P	1	P	0.981	P	1	P	1
111	no	1	P	0.993	P	1	P	0.999	P	1	P	0.996	P	0.99	P	1	P	1
112	no	1	L	0.996	L	1	L	0.997	L	0.998	L	1	L	1	L	1	L	1
113	no	1	R	1	R	1	R	0.996	R	1	R	1	R	0.981	R	1	R	1
114	yes	2	D	0.996	D	1	D	0.988	N	0.845	D	0.996	D	1	D	1	D	1
115	yes	2	S	0.985	T	1	S	0.982	T	0.995	T	1	T	1	S	1	T	1
116	no	1	H	1	H	1	H	0.996	H	0.998	H	0.996	H	1	H	1	H	1
117	no	1	P	1	P	1	P	0.997	P	0.997	P	0.996	P	1	P	1	P	1
118	no	1	Q	0.993	Q	1	Q	0.992	Q	0.99	Q	0.996	Q	0.99	Q	1	Q	1
119	no	1	A	1	A	1	A	0.998	A	0.993	A	0.996	A	0.971	A	1	A	1
